# Supplementary material for: Covalent Histone Modification by an Electrophilic Derivative of the Anti-HIV Drug Nevirapine
Source: Molecules. 2021 Mar 3;26(5):1349. doi: 10.3390/molecules26051349 (PMC7961589; doi:10.3390/molecules26051349)
Supplement: Supplementary file 1 [file molecules-26-01349-s001.zip]

Archive with 5 entries (5 files):
- Supplementary Information_molecules-1078589/Supplementary Information Figures S1 and S2.pptm
- Supplementary Information_molecules-1078589/Supplementary Information Table S1.xlsx
- Supplementary Information_molecules-1078589/Supplementary Information Table S2 Octamer.xlsx
- Supplementary Information_molecules-1078589/Supplementary Information Table S3 H4.xlsx
- Supplementary Information_molecules-1078589/Supplementary Information Table S4 H3.xlsx
