# Supplementary material for: Covalent Histone Modification by an Electrophilic Derivative of the Anti-HIV Drug Nevirapine
Source: Molecules. 2021 Mar 3;26(5):1349. doi: 10.3390/molecules26051349 (PMC7961589; doi:10.3390/molecules26051349)
Supplement: Supplementary file 1 [file molecules-26-01349-s001.zip › Supplementary Information_molecules-1078589/Supplementary Information Table S2 Octamer.xlsx]

## Sheet: All
							C3_2h_1_10	C3_15min_1_100	B3.1_2h_1_10	B3.1_15min_1_100	B3.2_2h_1_10	B3.2_15min_1_100	B3.3_2h_1_10	B3.3_15min_1_100	B3.4_2h_1_10	B3.4_15min_1_100
Accession	Description	ΣCoverage	Σ# Proteins	Σ# Unique Peptides	Σ# Peptides	Σ# PSMs	A2: Area	B2: Area	C2: Area	D2: Area	E2: Area	F2: Area	G2: Area	H2: Area	I2: Area	J2: Area	Score A4	Coverage A4	# Peptides A4	# PSM A4	Score B4	Coverage B4	# Peptides B4	# PSM B4	Score C4	Coverage C4	# Peptides C4	# PSM C4	Score D4	Coverage D4	# Peptides D4	# PSM D4	Score E4	Coverage E4	# Peptides E4	# PSM E4	Score F4	Coverage F4	# Peptides F4	# PSM F4	Score G4	Coverage G4	# Peptides G4	# PSM G4	Score H4	Coverage H4	# Peptides H4	# PSM H4	Score I4
P62805	Histone H4 OS=Homo sapiens GN=HIST1H4A PE=1 SV=2 - [H4_HUMAN]	79.61	1	23	23	177	3.03469e+07	221955	3.28664e+08	5.37129e+06	2.76128e+08	3.28137e+06	6.99503e+08	2.57397e+06	4.16229e+08	3.30867e+06	205.454	53.4	8	12	27.9036	16.5	3	3	560.796	74.76	15	27	261.37	54.37	13	15	525.323	72.82	14	26	125.101	24.27	7	10	799.394	73.79	17	33	90.818	36.89	8	9	874.82
	Sequence	# PSMs	# Proteins	# Protein Groups	Protein Group Accessions	Modifications	MH+ [Da]	A2: Area	B2: Area	C2: Area	D2: Area	E2: Area	F2: Area	G2: Area	H2: Area	I2: Area	J2: Area	A4	G4	IonScore A4	IonScore G4	Exp Value A4	Exp Value G4	B4	H4	IonScore B4	IonScore H4	Exp Value B4	Exp Value H4	C4	I4	IonScore C4	IonScore I4	Exp Value C4	Exp Value I4	D4	J4	IonScore D4	IonScore J4	Exp Value D4	Exp Value J4	E4	IonScore E4	Exp Value E4	F4	IonScore F4	Exp Value F4	# Missed Cleavages
	RKTVTAMDVVYALKR	4	1	1	P62805	M7(Oxidation)	1766.99	0	0	0	314839	0	0	3.67988e+06	0	2.33455e+06	0		High		40.96		0.000917921								High		37.55		0.0020304	High		43.8		0.000464809		High	43.55	0.000481312				3
	KTVTAMDVVYALK	9	1	1	P62805	M6(Oxidation)	1454.79	356744	0	8.51636e+06	0	1.75547e+07	0	2.27305e+07	0	7.46966e+06	0	Medium	High	26.11	75.98	0.0344093	3.9871e-07							High	High	80.78	76.71	1.33696e-07	3.50886e-07							High	58.96	2.00751e-05				1
	KTVTAMDVVYALKR	2	1	1	P62805	M6(Oxidation)	1610.89	0	0	0	586899	0	0	2.85684e+06	0	0	0		High		55.29		4.42223e-05													High		59.16		1.68054e-05								2
	TVTAMDVVYALK	4	1	1	P62805	M5(Oxidation)	1326.7	0	0	3.45428e+07	726570	0	0	8.44345e+07	0	8.64749e+07	0		High		65.9		4.43393e-06							High	High	73.03	49.82	8.58596e-07	0.000186575	High		44.13		0.000689665								0
	TVTAMDVVYALKR	8	1	1	P62805	M5(Oxidation)	1482.8	0	0	0	4.47856e+06	8298488	0	3.81907e+07	259208	2.3749e+07	524884		High		60.29		1.46859e-05		Medium		23.47		0.0706154		High		41.64		0.00109335	High	Medium	42.36	24.1	0.0009118	0.0583568	Medium	28.37	0.0228507				1
	DNIQGITKPAIR	3	1	1	P62805	K8(NVP)	1589.86	0	0	1.98201e+06	0	5.03006e+06	0	1.06622e+07	0	0	0		Medium		26.49		0.0433069							Medium		26.77		0.0399718								Medium	20.56	0.173607				0
	RKTVTAMDVVYALKR	2	1	1	P62805	K2(NVP)	2015.1	0	0	0	0	0	0	1.52061e+07	0	4.38764e+06	0		Medium		27.63		0.0338264								Medium		25.17		0.0611218													3
	DAVTYTEHAK	5	1	1	P62805	K10(NVP)	1398.64	0	0	7.02843e+06	0	9.86048e+06	0	1.13722e+07	0	7.9819e+06	0		Medium		29.44		0.0114332							Medium	Medium	26.97	26.97	0.0203923	0.0201914							Medium	29.7	0.0107688				0
	VFLENVIR	12	1	1	P62805		989.577	3.27784e+07	0	2.34798e+08	947427	2.5522e+07	221164	6.64213e+08	77811	4.24405e+08	251631	High	High	58.29	49.9	1.06e-05	7.31654e-05		Medium		22.68		0.038575	High	High	56.32	62.54	1.66842e-05	3.98388e-06	High	High	44.17	35.13	0.00027372	0.00219435	High	33.6	0.00312109	High	31.18	0.00544886	0
	QGRTLYGFGG	7	1	1	P62805		1055.53	1.4539e+06	0	2.55031e+08	0	1.42908e+08	0	9.46049e+08	0	4.51812e+08	130743	Medium	Medium	23.76	26.64	0.0639504	0.0329491							High	High	30.8	34.51	0.0130171	0.00548696		Medium		22.46		0.0715106	Medium	22.35	0.0884797				1
	ISGLIYEETR	9	1	1	P62805		1180.62	2.71929e+07	0	3.4976e+08	0	3.06455e+08	0	4.36162e+08	0	2.522e+08	0	High	High	60.73	44.92	1.47924e-05	0.000565298							High	High	57.14	51.76	3.40992e-05	0.000117025							High	56.4	3.95175e-05				0
	TVTAMDVVYALK	4	1	1	P62805		1310.7	2.35172e+07	0	8.58303e+07	0	8.77682e+06	0	1.54252e+08	0	0	0	Medium	High	28.45	44.39	0.0217906	0.00055497							High		46.22		0.000364141								Medium	24.5	0.0576572				0
	DNIQGITKPAIR	20	1	1	P62805		1325.75	3.10695e+07	181555	3.81202e+08	4.61624e+06	3.79021e+08	3.71343e+06	4.88248e+08	1.25688e+06	3.72469e+08	3.53629e+06	High	High	45.96	51.94	0.000281399	7.13304e-05	Medium	High	26.66	53.34	0.023951	5.19061e-05	High	High	45.09	49.79	0.000345362	0.000117024	High	High	54.46	46.07	3.99278e-05	0.00030155	High	50.69	9.34145e-05	High	46.82	0.000230846	0
	KTVTAMDVVYALK	10	1	1	P62805		1438.8	2.62252e+06	0	8.22922e+06	0	1.42479e+07	0	2.40578e+07	0	1.13586e+07	0	High	High	62.68	104.25	6.42018e-06	4.41609e-10							High	High	65.42	115.33	3.37317e-06	3.4438e-11							High	104.04	5.18711e-10				1
	TVTAMDVVYALKR	8	1	1	P62805		1466.8	770418	0	1.89623e+07	0	3.08441e+07	0	3.27826e+07	0	2.56181e+07	0	Medium	High	30.27	79.28	0.0165861	2.08917e-07							High	High	78.43	76	2.52646e-07	4.333e-07							High	70.95	1.41421e-06				1
	RKTVTAMDVVYALKR	9	1	1	P62805		1751	260846	0	1.68804e+07	0	2.76943e+07	0	5.34968e+07	0	1.95235e+07	0	High	High	40.76	53.28	0.000789092	4.417e-05							High	High	54.85	61.45	3.077e-05	6.94659e-06							High	45.65	0.000265463				3
	DNIQGITKPAIRR	9	1	1	P62805		1481.85	0	241440	6.70822e+06	7.01907e+06	3.83832e+06	4.2189e+06	6.19099e+06	3.31071e+06	6.10571e+06	4.12687e+06		Medium		28.41		0.0103111	Medium	High	26.88	32.27	0.0165119	0.00423942	Medium	Medium	25.93	20.57	0.0205492	0.0701601	Medium	Medium	25.18	24.78	0.0242711	0.0237852	Medium	29.01	0.00891781	Medium	22.23	0.0481721	1
	KVLRDNIQGITKPAIR	6	1	1	P62805		1822.1	0	242871	0	1.251e+06	2.57185e+06	479298	0	621328	0	962907							Medium	High	21.66	39.55	0.0167173	0.000277294							High	Medium	33.69	28.42	0.00106891	0.003597	High	38.07	0.00038209	High	55.99	6.42008e-06	2
	RISGLIYEETR	4	1	1	P62805		1336.72	0	0	7.37151e+06	0	0	0	2.69122e+07	0	8.8024e+06	0		High		37.61		0.00325088							Medium	Medium	27.08	28.01	0.0275218	0.0297275													1
	KTVTAMDVVYALKR	4	1	1	P62805		1594.9	0	0	7.58058e+06	0	1.23479e+07	0	2.7614e+07	0	10271188	0		High		68.79		1.47985e-06							High	High	60.78	62.59	9.40053e-06	6.03134e-06							High	84.21	4.07764e-08				2
	GGVKRISGLIYEETR	4	1	1	P62805		1677.93	0	0	2.89409e+06	0	1.25583e+06	0	7.89274e+06	0	3.27376e+06	0		High		44.97		0.000488774							High	High	42.26	43.06	0.00095681	0.000798312							High	40.65	0.00134746				2
	RKTVTAMDVVYALKRQGR	6	1	1	P62805		2092.18	0	0	3.21832e+06	0	2.34372e+06	0	1.16972e+07	0	1.3039e+06	0		High		42.42		0.000675899							High	High	42.32	37.11	0.000662336	0.00229552							Medium	30	0.01185				4
	HRKVLRDNIQGITKPAIR	2	1	1	P62805		2115.26	0	0	503520	575669	0	0	0	0	0	0													Medium		26.05		0.00558705		High		37.59		0.000400616								3
	ISGLIYEETRGVLK	1	1	1	P62805		1577.89	0	0	0	693185	0	0	0	0	0	0																			Medium		27.24		0.0219951								1
	VLRDNIQGITKPAIR	9	1	1	P62805		1694.01	0	0	0	2.3078e+06	0	1.63469e+06	0	2.05029e+06	2.72911e+06	708373								High		44.09		0.000196921		Medium		23.88		0.0161658	High	Medium	57.84	20.51	7.89298e-06	0.0426817				High	39.02	0.000632836	1
	VLRDNIQGITKPAIRR	6	1	1	P62805		1850.11	0	0	0	3.51314e+06	0	1.45486e+06	0	1.75327e+06	2.8891e+06	2.26284e+06								Medium		23.5		0.0142939		Medium		28.15		0.00489948	High	Medium	37.48	25.97	0.000553811	0.00809375				Medium	28.98	0.00398392	2
	KVLRDNIQGITKPAIRR	4	1	1	P62805		1978.2	0	0	0	3.98429e+06	0	1.91178e+06	0	2.36093e+06	1.08377e+06	0								Medium		23.99		0.00857904		Medium		26.03		0.00536338	Medium		25.66		0.00584034					Medium	24.28	0.00765163	3
	DAVTYTEHAK	1	1	1	P62805		1134.54	0	0	0	0	114202	0	0	0	0	0																									High	39.98	0.00118545				0
	GVLKVFLENVIR	3	1	1	P62805		1386.85	0	0	0	0	0	0	8.19686e+06	0	4.08186e+06	0		High		46.9		4.28765e-05								High		66.42		6.15692e-07													1
	RGGVKRISGLIYEETR	1	1	1	P62805		1834.03	0	0	0	0	0	0	1.61802e+07	0	0	0		Medium		21.66		0.0979156																									3
	KTVTAMDVVYALKRQGR	1	1	1	P62805		1936.08	0	0	0	0	0	0	3.45153e+06	0	0	0		High		60.69		1.12609e-05																									3
P23527	Histone H2B type 1-O OS=Homo sapiens GN=HIST1H2BO PE=1 SV=3 - [H2B1O_HUMAN]	76.19	17	20	20	160	3.24428e+06	0	8.9273e+08	1.44047e+07	7.08334e+08	3.87221e+06	1.04711e+09	7.02155e+06	8.27903e+08	6.54723e+06	171.22	19.84	2	3					551.756	71.43	12	33	156.84	51.59	6	9	512.304	69.84	11	23	55.0344	30.95	3	4	774.368	76.19	15	39	74.6692	26.19	3	5	1103.84
	Sequence	# PSMs	# Proteins	# Protein Groups	Protein Group Accessions	Modifications	MH+ [Da]	A2: Area	B2: Area	C2: Area	D2: Area	E2: Area	F2: Area	G2: Area	H2: Area	I2: Area	J2: Area	A4	G4	IonScore A4	IonScore G4	Exp Value A4	Exp Value G4	B4	H4	IonScore B4	IonScore H4	Exp Value B4	Exp Value H4	C4	I4	IonScore C4	IonScore I4	Exp Value C4	Exp Value I4	D4	J4	IonScore D4	IonScore J4	Exp Value D4	Exp Value J4	E4	IonScore E4	Exp Value E4	F4	IonScore F4	Exp Value F4	# Missed Cleavages
	AMGIMNSFVNDIFER	4	14	1	P23527	M2(Oxidation); M5(Oxidation)	1775.81	0	0	5.50236e+07	0	5.62753e+07	0	7.80143e+07	0	6.89784e+07	0		High		73.98		4.63936e-07							High	High	59.53	99.12	1.31487e-05	1.4328e-09							High	77.59	1.98566e-07				0
	AMGIMNSFVNDIFER	9	14	1	P23527	M2(Oxidation)	1759.81	1.16524e+06	0	9.45561e+07	0	1.09481e+08	0	1.04512e+07	0	8.17617e+07	0	High	High	95.63	103.27	3.48747e-09	6.02851e-10							High	High	99.6	100.88	1.38156e-09	1.06156e-09							High	99.85	1.34568e-09				0
	LLLPGELAKHAVSEGTK	2	15	1	P23527	K9(NVP)	2027.11	0	0	0	0	0	0	1.79009e+07	0	0	0		High		59.1		2.54051e-05																									1
	HAVSEGTKAVTKYTSSK	1	12	1	P23527	K8(NVP); K17(NVP)	2322.14	0	0	0	0	0	0	0	0	7270953	0														Medium		22.36		0.180037													2
	HAVSEGTKAVTK	2	15	1	P23527	K8(NVP)	1491.77	0	0	0	0	1.60669e+07	0	0	0	0	0																									Medium	27.97	0.0295238				1
	VLKQVHPDTGISSK	8	15	1	P23527	K3(NVP)	1772.94	0	0	1.8345e+07	0	5.01268e+06	0	1.29196e+07	0	8.59077e+06	0		High		34.39		0.00884314							High	High	40.25	33.54	0.00239791	0.0112417							High	33.23	0.0120497				1
	SRKESYSIYVYK	2	6	1	P23527	K3(NVP)	1786.89	0	0	7.41745e+06	0	0	0	0	0	0	0													High		34.83		0.00820485														2
	EIQTAVRLLLPGELAKHAVSEGTKAVTKYTSSK	1	11	1	P23527	K24(NVP)	3790.06	0	0	0	0	0	0	5.9182e+07	0	0	0		Medium		20.96		0.149513																									4
	HAVSEGTKAVTKYTSSK	11	12	1	P23527	K17(NVP)	2058.04	0	0	7.45758e+07	0	0	0	7.79959e+07	0	805083	0		High		49.51		0.00035766							High	High	66.15	57.38	7.63169e-06	5.74938e-05													2
	KESYSIYVYK	5	7	1	P23527	K1(NVP)	1543.76	0	0	0	0	1.08999e+07	0	1.18621e+07	0	5405408	0		High		38.33		0.00258531								High		37.13		0.00335001							Medium	24.96	0.0579264				1
	KESYSIYVYKVLKQVHPDTGISSK	1	5	1	P23527	K1(NVP)	3033.58	0	0	0	0	0	0	1.29861e+07	0	0	0		Medium		26.95		0.0806337																									3
	KESYSIYVYK	12	7	1	P23527		1279.66	1.19321e+06	0	2.90666e+08	406739	2.93e+08	0	2.17749e+08	0	1.72413e+08	168228	High	High	45.46	55.09	0.00051627	5.65279e-05							High	High	50.82	50.91	0.000147374	0.000147189	High	High	36.31	38.07	0.00401111	0.00284618	High	55.22	5.54621e-05				1
	AMGIMNSFVNDIFER	6	14	1	P23527		1743.82	5.29534e+06	0	4.40601e+08	0	425556901	0	3.57183e+08	0	465522898	0	High	High	87.4	115.11	2.62037e-08	4.23938e-11							High	High	100.07	107.64	1.41206e-09	2.36757e-10							Medium	23.13	0.0661514				0
	IAGEASR	3	14	1	P23527		703.374	0	0	244942	0	143564	0	0	0	173299	0													High	Medium	31.05	23.99	0.010797	0.0548659							High	41.46	0.000982432				0
	LLLPGELAK	8	15	1	P23527		953.602	0	0	1.6219e+09	3.6338e+07	1.40644e+09	9.46844e+06	1.86877e+09	1.17611e+07	1.39675e+09	1.52574e+07		High		50.93		2.42171e-05		High		35.32		0.000881295	High	High	45.61	40.71	8.24368e-05	0.000254754	High	Medium	52.49	25.88	1.69091e-05	0.00774678	High	50.73	2.53584e-05	High	30.62	0.00260089	0
	SRKESYSIYVYK	4	6	1	P23527		1522.79	0	0	2.81184e+06	927083	0	0	0	0	1.99656e+06	610176													High	Medium	33.68	24.72	0.00876382	0.0787566	High	High	48.12	31.58	0.000319903	0.0144565							2
	IAGEASRLAHYNKR	4	13	1	P23527		1585.85	0	0	2.49404e+06	0	1.19043e+07	0	1.85559e+06	0	2.30979e+06	0		High		37.84		0.0034614							High	High	33.75	36.94	0.00891888	0.00427869							High	42.76	0.00119174				2
	EIQTAVRLLLPGELAK	9	14	1	P23527		1751.04	0	0	6.15686e+08	0	7.2818e+07	0	7.39648e+08	549662	621435861	0		High		50.52		3.81477e-05		Medium		30.17		0.00418301	High	High	45.71	55.1	0.00011547	1.32883e-05							High	55.79	1.13362e-05				1
	HAVSEGTKAVTKYTSSK	38	12	1	P23527		1793.94	0	0	2.176e+08	5.33403e+06	2.80683e+08	1.75821e+06	1.19336e+08	8.75384e+06	1.2242e+08	3.7741e+06		High		68.36		4.09197e-06		High		43.67		0.00123277	High	High	59.64	53.88	3.04199e-05	0.00011623	High	High	65.01	38.44	9.16529e-06	0.00406741	High	82.36	1.64066e-07	High	35.98	0.00724239	2
	SRKESYSIYVYKVLKQVHPDTGISSK	6	4	1	P23527		3012.61	0	0	4.19793e+07	0	1.89988e+07	0	7.35233e+07	0	1.47976e+07	0		High		42.39		0.00161495							High	Medium	33.54	30.24	0.011972	0.0261161							Medium	23.39	0.136068				4
	KRSRKESYSIYVYKVLKQVHPDTGISSK	4	4	1	P23527		3296.81	0	0	6.64155e+06	0	0	0	1.63905e+07	0	8.14841e+06	0		Medium		28.44		0.0239175							Medium	Medium	23.78	26.83	0.0705667	0.0327836													6
	EIQTAVRLLLPGELAKHAVSEGTKAVTKYTSSK	6	11	1	P23527		3525.96	0	0	3.21154e+08	0	4.08766e+07	0	5.32907e+08	0	4.08682e+08	0		High		40.01		0.00105257							High	High	45.18	73.06	0.000315525	4.94311e-07							High	38.53	0.0014449				4
	STITSREIQTAVR	4	13	1	P23527		1461.8	0	0	0	1.54212e+06	0	389995	0	0	4.44257e+06	0														Medium		23.64		0.0683372	High		38.26		0.0022989					Medium	21.85	0.103195	1
	VLKQVHPDTGISSK	2	15	1	P23527		1508.84	0	0	0	853184	0	0	0	0	0	507161																			Medium	Medium	20.56	22.37	0.122624	0.0808303							1
	KESYSIYVYKVLK	1	7	1	P23527		1619.9	0	0	0	0	0	0	1.22852e+06	0	0	0		Medium		24.98		0.0486062																									2
	STITSREIQTAVRLLLPGELAK	3	13	1	P23527		2396.39	0	0	0	0	0	0	4.24048e+08	0	2.95808e+08	0		High		31.39		0.00432033								High		31.06		0.00501395													2
	KESYSIYVYKVLKQVHPDTGISSK	2	5	1	P23527		2769.48	0	0	0	0	0	0	1.24976e+07	0	1.15061e+07	0		Medium		26.5		0.0696242								High		30.59		0.024225													3
	STITSREIQTAVRLLLPGELAKHAVSEGTKAVTKYTSSK	1	10	1	P23527		4171.3	0	0	0	0	0	0	3.16961e+07	0	0	0		Medium		27.33		0.0171982																									5
	LLLPGELAKHAVSEGTKAVTKYTSSK	1	12	1	P23527		2728.53	0	0	0	0	0	0	0	0	2.33766e+07	0														High		31.79		0.00695327													3
P35527	Keratin, type I cytoskeletal 9 OS=Homo sapiens GN=KRT9 PE=1 SV=3 - [K1C9_HUMAN]	57.78	2	22	22	63	1.39384e+06	0	7.3026e+06	0	1.17829e+08	0	2.35007e+07	632187	5.11871e+07	0	140.144	8.03	5	6					179.717	18.78	3	3					856.125	44.78	20	32					120.474	17.01	2	2	0	2.41	1	1	655.065
	Sequence	# PSMs	# Proteins	# Protein Groups	Protein Group Accessions	Modifications	MH+ [Da]	A2: Area	B2: Area	C2: Area	D2: Area	E2: Area	F2: Area	G2: Area	H2: Area	I2: Area	J2: Area	A4	G4	IonScore A4	IonScore G4	Exp Value A4	Exp Value G4	B4	H4	IonScore B4	IonScore H4	Exp Value B4	Exp Value H4	C4	I4	IonScore C4	IonScore I4	Exp Value C4	Exp Value I4	D4	J4	IonScore D4	IonScore J4	Exp Value D4	Exp Value J4	E4	IonScore E4	Exp Value E4	F4	IonScore F4	Exp Value F4	# Missed Cleavages
	QVLDNLTMEK	2	2	1	P35527	M8(Oxidation)	1206.61	0	0	0	0	3.89988e+07	0	0	0	2.78079e+07	0														High		61.12		1.02767e-05							High	47.48	0.000248322				0
	TLNDMRQEYEQLIAK	2	2	1	P35527	M5(Oxidation)	1867.92	293326	0	0	0	1.62966e+07	0	0	0	0	0	High		37.56		0.00403393																				Medium	21.39	0.17245				1
	IKFEMEQNLR	3	2	1	P35527	M5(Oxidation)	1323.67	0	0	0	0	2.12656e+07	0	0	0	4.85694e+06	0														High		31.1		0.0177372							High	43.57	0.000947212				1
	MTLDDFR	1	2	1	P35527	M1(Oxidation)	913.41	0	0	0	0	2.95765e+07	0	0	0	0	0																									Medium	23.75	0.0204523				0
	TLLDIDNTR	3	2	1	P35527		1060.56	509042	0	0	0	9.05212e+07	0	0	0	3.55294e+07	0	High		42.78		0.000867293									High		39.53		0.00174387							High	40.85	0.00131559				0
	QEYEQLIAK	3	2	1	P35527		1121.59	446921	0	0	0	7.78123e+07	0	0	0	3.19836e+07	0	High		36.37		0.0027681									High		64.96		4.19687e-06							High	34.18	0.00458333				0
	QGVDADINGLR	6	2	1	P35527		1157.59	536355	0	5.19412e+06	0	9.77914e+07	0	0	0	2.04433e+06	0	High		81.35		9.38015e-08								High	High	57.74	37.98	2.19589e-05	0.00203803							High	99.59	1.40673e-09				0
	IGLGGRGGSGGSYGR	2	2	1	P35527		1350.69	1.2652e+06	0	0	0	0	0	0	632187	0	0	High		46.57		0.000402034			Medium		23.6		0.0803189																			1
	TLNDMRQEYEQLIAK	1	2	1	P35527		1851.93	2.37995e+06	0	0	0	0	0	0	0	0	0	High		35.39		0.00838297																										1
	GGSGGSHGGGSGFGGESGGSYGGGEEASGSGGGYGGGSGK	4	2	1	P35527		3223.28	0	0	1.08864e+07	0	2.15025e+07	0	2.81902e+07	0	3.76218e+07	0		High		110.89		3.34863e-12							High	High	115.12	94.75	1.07663e-12	4.61157e-10							High	64.54	1.23046e-07				0
	GGSGGSYGGGSGSGGGSGGGYGGGSGGGHSGGSGGGHSGGSGGNYGGGSGSGGGSGGGYGGGSGSR	2	2	1	P35527		4972.94	0	0	5.82734e+06	0	0	0	1.88112e+07	0	0	0		Medium		23.01		0.00250017							High		45.56		1.25087e-05														0
	MTLDDFR	2	2	1	P35527		897.413	0	0	0	0	2.13137e+07	0	0	0	4.42943e+06	0														High		35.83		0.00235095							High	43.88	0.000368335				0
	FEMEQNLR	2	2	1	P35527		1066.5	0	0	0	0	4.83247e+06	0	0	0	1.66624e+06	0														Medium		27.91		0.0110029							High	36.26	0.00188091				0
	QFSSSYLSR	3	2	1	P35527		1074.52	0	0	0	0	8.10246e+06	0	0	0	2.61354e+06	0														Medium		22.79		0.0786396							Medium	27.62	0.0258608				0
	IQDWYDKK	2	2	1	P35527		1095.55	0	0	0	0	6.07064e+06	0	0	0	0	0																									Medium	28.06	0.0178199				1
	QVLDNLTMEK	1	2	1	P35527		1190.61	0	0	0	0	1.77045e+07	0	0	0	0	0																									High	49.98	0.000146172				0
	IKFEMEQNLR	4	2	1	P35527		1307.68	0	0	0	0	3.03992e+07	0	0	0	8.40675e+06	0														Medium		30.28		0.0163605							High	44.6	0.000622393				1
	DQIVDLTVGNNK	1	2	1	P35527		1315.68	0	0	0	0	2.46339e+06	0	0	0	0	0																									High	52.39	0.00012487				0
	VQALEEANNDLENK	6	2	1	P35527		1586.77	0	0	0	0	9.24345e+07	0	0	0	5.35344e+07	0														High		113.97		9.28006e-11							High	114.02	8.81719e-11				0
	NYSPYYNTIDDLK	1	2	1	P35527		1605.74	0	0	0	0	2.22387e+06	0	0	0	0	0																									Medium	29.52	0.0123413				0
	HGVQELEIELQSQLSK	3	2	1	P35527		1837.97	0	0	0	0	4.67878e+07	0	0	0	1.23255e+07	0														High		46.32		0.000544862							High	106.96	4.7826e-10				0
	FSSSGGGGGGGRFSSSSGYGGGSSR	1	1	1	P35527		2198.94	0	0	0	0	717832	0	0	0	0	0																									High	31.71	0.00195613				1
	EIETYHNLLEGGQEDFESSGAGK	4	2	1	P35527		2510.14	0	0	0	0	1.42506e+08	0	0	0	6.2405e+07	0														High		63.22		3.69234e-06							High	76.36	1.97682e-07				0
	NHKEEMSQLTGQNSGDVNVEINVAPGK	1	2	1	P35527		2895.39	0	0	0	0	4.73786e+06	0	0	0	0	0																									High	69.86	3.24803e-06				1
	KNHKEEMSQLTGQNSGDVNVEINVAPGK	1	2	1	P35527		3023.48	0	0	0	0	2.29359e+06	0	0	0	0	0																									High	31.59	0.0291239				2
	DIENQYETQITQIEHEVSSSGQEVQSSAK	2	2	1	P35527		3264.51	0	0	0	0	1.13191e+08	0	0	0	2.29379e+07	0														High		89.39		2.54327e-08							High	75.13	7.10479e-07				0
P04908	Histone H2A type 1-B/E OS=Homo sapiens GN=HIST1H2AB PE=1 SV=2 - [H2A1B_HUMAN]	43.85	15	9	9	60	6.98586e+06	0	5.25539e+08	1.46077e+07	8.96506e+08	7.94099e+06	1.0674e+09	1.82136e+07	8.32819e+08	8.21538e+06	80.2963	26.92	3	3					218.796	38.46	5	8	104.966	23.08	4	9	223.491	35.38	5	8	121.388	12.31	2	4	240.081	39.23	5	9	65.8406	6.92	1	3	257.969
	Sequence	# PSMs	# Proteins	# Protein Groups	Protein Group Accessions	Modifications	MH+ [Da]	A2: Area	B2: Area	C2: Area	D2: Area	E2: Area	F2: Area	G2: Area	H2: Area	I2: Area	J2: Area	A4	G4	IonScore A4	IonScore G4	Exp Value A4	Exp Value G4	B4	H4	IonScore B4	IonScore H4	Exp Value B4	Exp Value H4	C4	I4	IonScore C4	IonScore I4	Exp Value C4	Exp Value I4	D4	J4	IonScore D4	IonScore J4	Exp Value D4	Exp Value J4	E4	IonScore E4	Exp Value E4	F4	IonScore F4	Exp Value F4	# Missed Cleavages
	NDEELNKLLGR	1	3	1	P04908	K7(NVP)	1564.79	0	0	5.3772e+06	0	0	0	0	0	0	0													Medium		22.16		0.122235														1
	VTIAQGGVLPNIQAVLLPKK	4	10	1	P04908	K19(NVP)	2323.37	0	0	0	0	0	0	1.7677e+07	0	1.63771e+07	0		High		44.27		0.00013655								High		37		0.000738247													1
	HLQLAIR	8	14	1	P04908		850.525	2.03002e+06	0	3.73108e+07	645599	4.76823e+08	369539	0	0	3.50437e+07	343670	High		38.98		0.000467952								High	High	41.91	34.84	0.000238343	0.00121395	Medium	Medium	28.15	25.11	0.00566502	0.0114078	High	43.19	0.000177501	Medium	23.51	0.0164893	0
	AGLQFPVGR	26	15	1	P04908		944.531	9.4334e+06	0	1.29842e+09	4.30324e+07	1.57239e+09	1.55124e+07	1.77025e+09	1.82136e+07	1.31369e+09	2.4158e+07	High	High	48.47	76.28	0.000151478	2.4728e-07		High		58.58		1.45609e-05	High	High	68.46	69.67	1.49689e-06	1.13289e-06	High	High	45.34	62.5	0.000307036	5.90458e-06	High	63.31	4.89992e-06	High	68.38	1.52472e-06	0
	VTIAQGGVLPNIQAVLLPK	6	10	1	P04908		1931.17	9.49417e+06	0	224442880	0	640304884	0	1384712155	0	1147391623	0	High	High	45.39	55.18	7.80484e-05	9.10167e-06							High	High	63.26	45.88	1.27457e-06	6.9721e-05							High	71.74	2.00965e-07				0
	NDEELNKLLGR	9	3	1	P04908		1300.68	0	0	5.37512e+07	145000	5.83091e+07	0	4.72234e+07	0	3.73769e+07	0		High		69.42		2.13147e-06							High	High	85.65	76.7	5.11868e-08	3.9873e-07	High		50.13		0.000172751		High	59.52	2.07178e-05				1
	IIPRHLQLAIR	2	12	1	P04908		1329.85	0	0	2.73745e+06	0	0	0	1.01733e+06	0	0	0		Medium		22.17		0.00819094							Medium		25.52		0.00504978														1
	SSRAGLQFPVGR	2	13	1	P04908		1274.7	0	0	0	81756.4	0	0	0	0	0	144433																			Medium	Medium	30.22	22.2	0.0150196	0.0952044							1
	HLQLAIRNDEELNK	1	12	1	P04908		1692.9	0	0	0	0	16619397	0	0	0	0	0																									Medium	21.64	0.156291				1
	AGLQFPVGRVHR	1	12	1	P04908		1336.76	0	0	0	0	0	0	0	0	1.57442e+06	0														Medium		27.27		0.0211874													1
CON_002203273	SWISS-PROT:P04264 Tax_Id=9606 Gene_Symbol=KRT1 Keratin, type II cytoskeletal 1	41.61	6	19	22	91	3.37266e+06	0	1.83423e+07	155243	1.57771e+08	0	4.88766e+07	309333	7.26277e+07	0	687.305	33.23	18	21					408.004	21.27	10	11	53.76	1.55	1	1	918.789	26.86	16	23					646.882	26.24	13	14	96.2201	5.28	3	3	813.507
	Sequence	# PSMs	# Proteins	# Protein Groups	Protein Group Accessions	Modifications	MH+ [Da]	A2: Area	B2: Area	C2: Area	D2: Area	E2: Area	F2: Area	G2: Area	H2: Area	I2: Area	J2: Area	A4	G4	IonScore A4	IonScore G4	Exp Value A4	Exp Value G4	B4	H4	IonScore B4	IonScore H4	Exp Value B4	Exp Value H4	C4	I4	IonScore C4	IonScore I4	Exp Value C4	Exp Value I4	D4	J4	IonScore D4	IonScore J4	Exp Value D4	Exp Value J4	E4	IonScore E4	Exp Value E4	F4	IonScore F4	Exp Value F4	# Missed Cleavages
	DYQELMNTK	1	4	1	CON_002203273	M6(Oxidation)	1157.51	0	0	0	0	358174	0	0	0	0	0																									High	35.2	0.00215927				0
	NMQDMVEDYR	3	2	1	CON_002203273	M5(Oxidation)	1316.53	0	0	0	0	15884862	0	2.02626e+06	0	9.93035e+06	0		Medium		23.11		0.00390922								High		44.51		4.87359e-05							High	58.53	1.12225e-06				0
	NMQDMVEDYR	1	2	1	CON_002203273	M2(Oxidation); M5(Oxidation)	1332.52	0	0	0	0	5.74195e+06	0	0	0	0	0																									High	39.92	5.60225e-05				0
	IEISELNR	5	4	2	CON_002203273;P35908		973.531	1.48987e+06	0	9.56838e+06	0	6.10748e+07	0	1.09905e+07	0	2.815e+07	0	High	High	44.94	47.49	0.000431243	0.00023973							Medium	High	23.31	51.57	0.0590324	9.36963e-05							High	50.07	0.000103321				0
	DYQELMNTK	4	4	1	CON_002203273		1141.52	701193	0	0	0	4.02483e+07	0	6.74184e+06	0	1.48486e+07	0	High	Medium	46.77	30.24	0.000148316	0.0067656								High		35.54		0.00198271							High	49.13	8.67478e-05				0
	YEELQITAGR	7	3	1	CON_002203273		1179.6	2.76367e+06	0	1.31258e+07	155243	9.79458e+07	0	2.91985e+07	280527	5.07427e+07	0	High	High	89.75	63.84	1.48825e-08	5.74136e-06		High		72.2		8.46596e-07	High	High	59.52	73.13	1.67529e-05	6.39625e-07	High		53.76		5.53256e-05		High	81.34	1.03199e-07				0
	TNAENEFVTIK	5	2	1	CON_002203273		1265.64	1.23844e+06	0	1.25669e+07	0	9.01881e+07	0	8.84022e+06	0	3.93308e+07	0	High	High	50.45	48.98	0.000144702	0.000203623							High	High	53.63	67.55	7.23963e-05	2.83026e-06							High	57.52	2.98263e-05				0
	LALDLEIATYR	1	14	1	CON_002203273		1277.71	579349	0	0	0	0	0	0	0	0	0	High		46.6		0.00025378																										0
	NMQDMVEDYR	2	2	1	CON_002203273		1300.53	492101	0	0	0	1.30658e+07	0	0	0	0	0	High		73.43		5.22033e-08																				High	54.16	4.60449e-06				0
	SLDLDSIIAEVK	3	7	1	CON_002203273		1302.72	2.87068e+06	0	0	0	8.67396e+07	0	0	0	4.01852e+07	0	High		69.15		1.92157e-06									High		58.77		2.3694e-05							High	92.07	9.84077e-09				0
	NKYEDEINKR	2	15	3	CON_002203273;P48668;P13647		1308.65	1.91667e+06	0	0	0	2.67555e+06	0	0	0	0	0	High		38.89		0.00218862																				High	37.69	0.00311495				2
	SKAEAESLYQSK	1	2	1	CON_002203273		1340.67	211554	0	0	0	0	0	0	0	0	0	High		53.55		7.7054e-05																										1
	SLNNQFASFIDK	6	3	1	CON_002203273		1383.69	1.61167e+06	0	8.53112e+06	0	1.44009e+08	0	4.02038e+07	0	5.32868e+07	0	High	High	60.21	65.5	1.86748e-05	5.59449e-06							High	High	70.79	82.89	1.63402e-06	1.09748e-07							High	73.77	8.62605e-07				0
	TNAENEFVTIKK	7	2	1	CON_002203273		1393.73	1.21464e+06	0	2.37374e+06	0	2.20607e+07	0	0	342250	2.91296e+06	0	High		49.14		0.000204181			Medium		21.84		0.140092	High	High	34.48	36.24	0.00607749	0.00507455							High	66.16	4.13996e-06				1
	FLEQQNQVLQTK	7	11	2	CON_002203273;P35908		1475.79	4.48363e+06	0	2.93341e+07	0	2.31359e+08	0	7.72276e+07	305223	1.13854e+08	0	High	High	77.65	78.79	3.53889e-07	2.6492e-07		High		55.9		5.48779e-05	High	High	70.96	65.19	1.6234e-06	6.22031e-06							High	85.92	5.12996e-08				0
	SGGGFSSGSAGIINYQR	5	2	1	CON_002203273		1657.79	316742	0	591320	0	5.01792e+06	0	3.15583e+06	0	1.99748e+06	0	High	High	68.96	68.68	2.01386e-06	2.17508e-06							High	High	63.07	69.39	7.96476e-06	1.85854e-06							High	72.65	8.71917e-07				0
	SLVNLGGSKSISISVAR	1	2	1	CON_002203273		1687.97	1.47627e+06	0	0	0	0	0	0	0	0	0	High		34.78		0.00281097																										1
	QISNLQQSISDAEQR	8	2	1	CON_002203273		1716.85	805685	0	4.04327e+06	0	5.9659e+07	0	1.65503e+07	0	3.92337e+07	0	High	High	69.96	98.58	3.29521e-06	4.38908e-09							High	High	98.62	104.09	4.34884e-09	1.23417e-09							High	68.52	4.37984e-06				0
	THNLEPYFESFINNLR	1	2	1	CON_002203273		1993.98	1.64828e+06	0	0	0	0	0	0	0	0	0	Medium		21.93		0.157417																										0
	GGGGGGYGSGGSSYGSGGGSYGSGGGGGGGR	5	2	1	CON_002203273		2383.95	1.72948e+06	0	0	0	2.35225e+07	0	0	0	1.44426e+06	0	High		114.44		2.33837e-12									High		93.37		6.33649e-10							High	102.34	3.50067e-11				0
	SKAEAESLYQSKYEELQITAGR	2	2	1	CON_002203273		2501.25	642341	0	0	0	0	0	4.83083e+06	0	0	0	High	High	69.62	69.57	3.97284e-06	4.08509e-06																									2
	LNDLEDALQQAK	4	2	1	CON_002203273		1357.7	0	0	5.95177e+06	0	6.95856e+07	0	1.17892e+07	0	2.907e+07	0		High		93.68		8.27099e-09							High	High	63.62	94.17	8.36432e-06	7.25453e-09							High	103.76	8.12002e-10				0
	GSYGSGGSSYGSGGGSYGSGGGGGGHGSYGSGSSSGGYR	3	2	1	CON_002203273		3312.31	0	0	7.87483e+06	0	0	0	1.84312e+07	0	2.19907e+07	0		High		109.45		4.66517e-12							High	High	103.38	85.38	1.148e-11	3.98886e-09													0
	NKLNDLEDALQQAK	5	2	1	CON_002203273		1599.83	0	0	0	0	1.05921e+07	0	2.39276e+06	0	4.25026e+06	0		High		66.27		6.07823e-06								High		95.4		7.33986e-09							High	83.3	1.21611e-07				1
	KQISNLQQSISDAEQR	2	2	1	CON_002203273		1844.95	0	0	0	0	7.5105e+06	0	0	0	4.38911e+06	0														High		32.03		0.0199577							High	53.02	0.00016114				1
P68431	Histone H3.1 OS=Homo sapiens GN=HIST1H3A PE=1 SV=2 - [H31_HUMAN]	40.44	5	14	14	51	1.93747e+07	102602	1.09263e+07	4.46976e+06	1.70408e+08	1.9674e+06	3.13515e+07	1.22604e+06	9.2243e+06	1.77402e+06	37.0477	16.18	3	4	0	6.62	1	1	24.21	21.32	3	3	42.589	34.56	6	6	123.146	29.41	8	11	33	13.97	3	3	56.8759	21.32	7	8	35.85	18.38	3	4	88.6
	Sequence	# PSMs	# Proteins	# Protein Groups	Protein Group Accessions	Modifications	MH+ [Da]	A2: Area	B2: Area	C2: Area	D2: Area	E2: Area	F2: Area	G2: Area	H2: Area	I2: Area	J2: Area	A4	G4	IonScore A4	IonScore G4	Exp Value A4	Exp Value G4	B4	H4	IonScore B4	IonScore H4	Exp Value B4	Exp Value H4	C4	I4	IonScore C4	IonScore I4	Exp Value C4	Exp Value I4	D4	J4	IonScore D4	IonScore J4	Exp Value D4	Exp Value J4	E4	IonScore E4	Exp Value E4	F4	IonScore F4	Exp Value F4	# Missed Cleavages
	VTIMPKDIQLAR	1	5	1	P68431	M4(Oxidation)	1400.79	0	0	0	453252	0	0	0	0	0	0																			Medium		30.18		0.0131918								1
	RYQKSTELLIR	2	5	1	P68431	K4(NVP)	1670.91	0	0	0	0	0	0	3.43181e+06	0	1.11985e+06	0		Medium		24.9		0.063748								Medium		26.32		0.0478359													2
	YQKSTELLIR	1	5	1	P68431	K3(NVP)	1514.81	0	0	0	0	0	0	0	0	1.82374e+06	0														Medium		20.73		0.172437													1
	KLPFQR	5	5	1	P68431		788.478	5.2347e+06	0	0	3.5142e+06	7.65364e+07	0	1.18032e+06	1.28439e+06	0	0	Medium	Medium	28.95	23.96	0.0128624	0.0405809		Medium		21.24		0.0759139							Medium		22.63		0.0551215		Medium	29.21	0.0121149				1
	STELLIR	5	5	1	P68431		831.495	2.04769e+07	0	0	3.68682e+06	2.39086e+08	2.15567e+06	0	1.18015e+06	0	0	High		35.88		0.003202			Medium		23.37		0.0570718							High		37.89		0.00201568		High	41.12	0.000958124	Medium	27.53	0.0218989	0
	YRPGTVALR	12	5	1	P68431		1032.6	3.24124e+07	102602	7.07229e+06	6.20825e+06	1.95601e+08	3.08668e+06	7.5468e+06	0	7.04721e+06	3.45831e+06	High	Medium	30.77	21.77	0.00573708	0.0459038	Medium		22.96		0.0333844		Medium	High	26.87	34	0.0135689	0.00274694	Medium	Medium	24.33	23.46	0.0254595	0.0308809	High	32.57	0.00379045	Medium	26.51	0.0154116	0
	YRPGTVALREIR	13	5	1	P68431		1430.82	0	0	1.39471e+07	1.93741e+06	1.79743e+07	659848	3.03955e+07	1.21357e+06	1.34195e+07	1.39435e+06		Medium		27.77		0.0208886		High		35.85		0.00291218	Medium	Medium	26.44	23.65	0.0254225	0.0470356	Medium	Medium	28.05	29.54	0.0177043	0.0121179	High	30.69	0.00955472	High	33	0.0056133	1
	RYQKSTELLIRKLPFQR	4	5	1	P68431		2176.27	0	0	1.17595e+07	0	1.47355e+07	0	4.34254e+07	0	7.20622e+06	0		Medium		30.08		0.0042706							Medium	High	24.21	33.63	0.0180175	0.00190745							Medium	27.4	0.00864358				4
	LVREIAQDFK	1	3	1	P68431		1218.68	0	0	0	86692	0	0	0	0	0	0																			High		31.33		0.00968112								1
	EIAQDFKTDLR	1	4	1	P68431		1335.69	0	0	0	0	1.61567e+06	0	0	0	0	0																									Medium	20.94	0.132082				1
	RYQKSTELLIR	1	5	1	P68431		1406.81	0	0	0	0	2.43993e+06	0	0	0	0	0																									High	68.25	1.57853e-06				2
	RYQKSTELLIRK	1	5	1	P68431		1534.91	0	0	0	0	366872	0	0	0	0	0																									High	38.06	0.000828468				3
	STELLIRKLPFQR	2	5	1	P68431		1600.95	0	0	0	0	0	0	2.02335e+07	0	5.37094e+06	0		Medium		29.81		0.00527584								High		35.48		0.00152895													2
	YQKSTELLIRKLPFQR	1	5	1	P68431		2020.17	0	0	0	0	0	0	4.69821e+06	0	0	0		Medium		21.43		0.0482031																									3
	YRPGTVALREIRR	1	5	1	P68431		1586.92	0	0	0	0	0	0	0	0	0	469409																				Medium		25.4		0.020765							2
P35908	Keratin, type II cytoskeletal 2 epidermal OS=Homo sapiens GN=KRT2 PE=1 SV=2 - [K22E_HUMAN]	32.39	24	9	15	44	3.14458e+06	0	1.50161e+07	980236	1.0147e+08	0	35018164	305223	4.77316e+07	0	406.575	18	10	12					202.579	8.61	4	4	138.137	10.64	4	5	296.685	15.18	9	10					300.891	17.37	8	8	55.9	1.88	1	1	123.914
	Sequence	# PSMs	# Proteins	# Protein Groups	Protein Group Accessions	Modifications	MH+ [Da]	A2: Area	B2: Area	C2: Area	D2: Area	E2: Area	F2: Area	G2: Area	H2: Area	I2: Area	J2: Area	A4	G4	IonScore A4	IonScore G4	Exp Value A4	Exp Value G4	B4	H4	IonScore B4	IonScore H4	Exp Value B4	Exp Value H4	C4	I4	IonScore C4	IonScore I4	Exp Value C4	Exp Value I4	D4	J4	IonScore D4	IonScore J4	Exp Value D4	Exp Value J4	E4	IonScore E4	Exp Value E4	F4	IonScore F4	Exp Value F4	# Missed Cleavages
	MSGDLSSNVTVSVTSSTISSNVASK	2	2	1	P35908	M1(Oxidation)	2474.2	0	0	460836	0	0	0	2.27634e+06	0	0	0		Medium		27.96		0.0410287							High		107.63		4.79783e-10														0
	IEISELNR	5	4	2	CON_002203273;P35908		973.531	1.48987e+06	0	9.56838e+06	0	6.10748e+07	0	1.09905e+07	0	2.815e+07	0	High	High	44.94	47.49	0.000431243	0.00023973							Medium	High	23.31	51.57	0.0590324	9.36963e-05							High	50.07	0.000103321				0
	DYQELMNVK	1	8	1	P35908		1139.54	226578	0	0	0	0	0	0	0	0	0	High		48.4		0.000117803																										0
	YEELQVTVGR	7	2	1	P35908		1193.62	778252	0	6.14588e+06	0	5.35631e+06	0	1.03737e+07	0	1.19106e+06	0	High	High	88.32	71.08	2.63544e-08	1.40759e-06							High	High	80.03	33.71	1.77768e-07	0.00768205							High	80.63	1.56127e-07				0
	TAAENDFVTLK	3	2	1	P35908		1208.62	495487	0	0	0	8.71418e+06	0	2.31608e+06	0	0	0	High	High	52.88	42.61	7.83148e-05	0.000795002																			High	61.77	9.64646e-06				0
	GFSSGSAVVSGGSR	4	3	1	P35908		1254.61	1.01695e+06	0	0	400412	8.27852e+06	0	0	0	0	0	High		54.96		4.05325e-05														High		57.64		2.53976e-05		High	49.04	0.000167149				0
	LALDVEIATYR	3	25	3	P35908;P48668;P13647		1263.69	941418	0	0	0	4.31831e+06	0	5.1854e+06	0	0	0	High	High	57.42	59.96	2.95248e-05	1.65517e-05																			Medium	23.75	0.0691582				0
	HGGGGGGFGGGGFGSR	3	2	1	P35908		1320.58	1.03038e+06	0	0	1.98935e+06	0	0	0	0	0	0	Medium		20.73		0.0481809														High		49.43		6.49942e-05								0
	NVQDAIADAEQR	2	2	1	P35908		1329.64	461644	0	0	0	3.40914e+06	0	0	0	0	0	High		74.1		5.01868e-07																				High	47.47	0.000246208				0
	NLDLDSIIAEVK	3	14	3	P35908;P48668;P13647		1329.73	3.46024e+06	0	0	0	1.19756e+07	0	1.58004e+07	0	0	0	High	Medium	86.31	25.08	5.99912e-08	0.0774588																			High	69.22	2.85423e-06				0
	FLEQQNQVLQTK	7	11	2	CON_002203273;P35908		1475.79	4.48363e+06	0	2.93341e+07	0	2.31359e+08	0	7.72276e+07	305223	1.13854e+08	0	High	High	77.65	78.79	3.53889e-07	2.6492e-07		High		55.9		5.48779e-05	High	High	70.96	65.19	1.6234e-06	6.22031e-06							High	85.92	5.12996e-08				0
	AQYEEIAQR	1	14	2	P35908;P48668		1107.54	0	0	0	110854	0	0	0	0	0	0																			High		36.3		0.00233251								0
	AAFGGSGGRGSSSGGGYSSGSSSYGSGGR	1	2	1	P35908		2501.07	0	0	0	550948	0	0	0	0	0	0																			High		55.92		1.47119e-05								1
	FASFIDK	1	48	3	P35908;P48668;P13647		827.431	0	0	0	0	8.93443e+06	0	0	0	0	0																									High	43.02	0.000448996				0
	SISISVAGGGGGFGAAGGFGGR	1	2	1	P35908		1838.92	0	0	0	0	0	0	1.20265e+07	0	0	0		High		123.18		1.19248e-11																									0
P13645	Keratin, type I cytoskeletal 10 OS=Homo sapiens GN=KRT10 PE=1 SV=6 - [K1C10_HUMAN]	32.02	24	18	20	69	2.01261e+06	0	1.14748e+07	493822	2.49553e+07	0	3.96425e+07	0	8.39253e+06	0	634.735	29.97	19	22					390.923	17.47	10	10	141.654	5.99	3	3	543.642	22.43	15	17					507.446	17.29	8	9					317.296
	Sequence	# PSMs	# Proteins	# Protein Groups	Protein Group Accessions	Modifications	MH+ [Da]	A2: Area	B2: Area	C2: Area	D2: Area	E2: Area	F2: Area	G2: Area	H2: Area	I2: Area	J2: Area	A4	G4	IonScore A4	IonScore G4	Exp Value A4	Exp Value G4	B4	H4	IonScore B4	IonScore H4	Exp Value B4	Exp Value H4	C4	I4	IonScore C4	IonScore I4	Exp Value C4	Exp Value I4	D4	J4	IonScore D4	IonScore J4	Exp Value D4	Exp Value J4	E4	IonScore E4	Exp Value E4	F4	IonScore F4	Exp Value F4	# Missed Cleavages
	LAADDFR	3	47	7	P13645;O76013;P08779;CON_6686303;CON_003844445;CON_008458461;CON_007212703		807.4	1.5852e+06	0	0	145883	1.18602e+07	0	0	0	0	0	High		35.91		0.00307738														Medium		28.37		0.0174655		High	33.36	0.00553581				0
	YENEVALR	2	2	1	P13645		993.499	287263	0	0	0	2.83512e+06	0	0	0	0	0	High		50.39		9.87242e-05																				High	50.06	0.000106518				0
	IKEWYEK	1	5	1	P13645		995.52	194460	0	0	0	0	0	0	0	0	0	Medium		21.18		0.113169																										1
	VLDELTLTK	4	3	1	P13645		1031.6	1.77327e+06	0	5.1349e+06	0	0	0	1.25491e+07	0	5.66549e+06	0	High	High	47.63	59	0.000137204	1.00085e-05							High	High	51.25	55.86	5.96166e-05	2.06237e-05													0
	VTMQNLNDR	2	17	4	P13645;CON_003844445;P08779;CON_007212703		1090.53	2.53464e+06	0	0	0	1.24031e+07	0	0	0	0	0	High		39.36		0.00221326																				High	49.55	0.000211852				0
	DAEAWFNEK	6	9	1	P13645		1109.49	1.72993e+06	0	1.89699e+06	267510	6.65979e+06	0	9.39523e+06	0	1.58495e+06	0	High	High	60.59	58.13	3.88472e-06	7.9215e-06							High	High	47.94	47.76	8.35609e-05	8.45846e-05	High		54.73		1.61526e-05		High	55.1	1.57605e-05				0
	LENEIQTYR	3	4	1	P13645		1165.58	805294	0	9.41327e+06	0	2.58763e+07	0	0	0	0	0	High		51.75		8.48797e-05								High		56.26		3.00472e-05								High	58.61	1.75594e-05				0
	QSVEADINGLR	5	9	1	P13645		1201.62	645892	0	1.06252e+07	0	1.71644e+07	0	7.85641e+06	0	5.58469e+06	0	High	High	67.98	62.96	2.64307e-06	8.49785e-06							High	High	73.6	45.16	7.35529e-07	0.00051357							High	70.86	1.35358e-06				0
	LKYENEVALR	5	2	1	P13645		1234.68	600690	0	0	0	9.99518e+06	0	0	0	7.3111e+06	0	High		44.96		0.0004149									High		34.43		0.00468752							High	39.61	0.00137292				1
	SLLEGEGSSGGGGR	2	2	1	P13645		1262.6	312043	0	0	0	0	0	0	0	0	0	High		39.65		0.0014633																										0
	QSVEADINGLRR	3	8	1	P13645		1357.72	1.24028e+06	0	5.55812e+06	0	6.66156e+06	0	0	0	0	0	Medium		30.46		0.0198339								High		39.43		0.00220638								Medium	26.94	0.0443041				1
	SQYEQLAEQNR	2	2	1	P13645		1365.64	1.06269e+06	0	0	0	2.15006e+07	0	0	0	0	0	High		51.44		6.53193e-05																				High	64.52	2.86078e-06				0
	QSLEASLAETEGR	6	4	1	P13645		1390.68	1.35961e+06	0	6.43694e+06	0	1.41154e+07	0	1.27666e+07	0	3.60013e+06	0	High	High	80.93	111.72	1.36826e-07	1.13397e-10							High	High	55.89	54.92	4.74043e-05	5.99119e-05							High	93.52	8.3813e-09				0
	IRLENEIQTYR	8	3	1	P13645		1434.77	256981	0	1.67915e+06	0	5.2361e+06	0	1.5066e+07	0	5.66736e+06	0	High	High	68.07	72.06	3.02553e-06	1.14814e-06							High	High	69.21	54.73	2.33303e-06	6.20864e-05							High	61.25	1.4023e-05				1
	SQYEQLAEQNRK	2	2	1	P13645		1493.73	530735	0	0	0	2.66701e+06	0	0	0	0	0	High		44.34		0.000710489																				High	44.19	0.000704972				1
	GSLGGGFSSGGFSGGSFSR	6	2	1	P13645		1707.77	1.64531e+06	0	1.12275e+07	1.06807e+06	2.33744e+07	0	5.7991e+07	0	1.21991e+07	0	High	High	128.1	134.08	1.65723e-12	4.182e-13							High	High	118.07	139.6	1.18526e-11	1.17323e-13	High		111.95		6.79751e-11		High	119.9	1.05399e-11				0
	NVQALEIELQSQLALK	1	2	1	P13645		1797.01	579284	0	0	0	0	0	0	0	0	0	High		73.17		5.87976e-07																										0
	ELTTEIDNNIEQISSYK	4	2	1	P13645		1996.97	618713	0	5.08342e+06	0	1.12631e+07	0	1.93379e+07	0	0	0	High	High	112.84	116.78	1.14659e-10	4.72261e-11							High		72.07		1.38764e-06								High	77.11	4.47433e-07				0
	SKELTTEIDNNIEQISSYKSEITELRR	1	2	1	P13645		3196.63	683736	0	0	0	0	0	0	0	0	0	High		51.21		0.000360252																										3
	ALEESNYELEGK	3	3	1	P13645		1381.65	0	0	12571638	0	2.56153e+07	0	4.15986e+07	0	0	0		High		80.13		1.11123e-07							High		50.59		9.99552e-05								High	70.67	9.55597e-07				0
CON_003844445	SWISS-PROT:P02533 Tax_Id=9606 Gene_Symbol=KRT14 Keratin, type I cytoskeletal 14	26.69	21	2	9	19	1.53322e+06	0	0	166393	1.1153e+07	0	2.58098e+06	0	3.03831e+06	0	149.105	11.02	4	4									28.37	5.72	2	2	319.604	22.46	8	8					62.27	4.66	1	1					238.196
	Sequence	# PSMs	# Proteins	# Protein Groups	Protein Group Accessions	Modifications	MH+ [Da]	A2: Area	B2: Area	C2: Area	D2: Area	E2: Area	F2: Area	G2: Area	H2: Area	I2: Area	J2: Area	A4	G4	IonScore A4	IonScore G4	Exp Value A4	Exp Value G4	B4	H4	IonScore B4	IonScore H4	Exp Value B4	Exp Value H4	C4	I4	IonScore C4	IonScore I4	Exp Value C4	Exp Value I4	D4	J4	IonScore D4	IonScore J4	Exp Value D4	Exp Value J4	E4	IonScore E4	Exp Value E4	F4	IonScore F4	Exp Value F4	# Missed Cleavages
	TKVMDVHDGKVVSTHEQVLR	1	2	1	CON_003844445	M4(Oxidation)	2294.19	0	0	0	186902	0	0	0	0	0	0																			Medium		20.65		0.270352								2
	GQVGGDVNVEMDAAPGVDLSR	2	5	2	CON_003844445;CON_007212703	M11(Oxidation)	2101.98	0	0	0	0	3.56853e+06	0	0	0	1.91484e+06	0														High		87.56		2.75359e-08							High	112.54	9.10999e-11				0
	LAADDFR	3	47	7	P13645;O76013;P08779;CON_6686303;CON_003844445;CON_008458461;CON_007212703		807.4	1.5852e+06	0	0	145883	1.18602e+07	0	0	0	0	0	High		35.91		0.00307738														Medium		28.37		0.0174655		High	33.36	0.00553581				0
	VTMQNLNDR	2	17	4	P13645;CON_003844445;P08779;CON_007212703		1090.53	2.53464e+06	0	0	0	1.24031e+07	0	0	0	0	0	High		39.36		0.00221326																				High	49.55	0.000211852				0
	APSTYGGGLSVSSSR	3	2	1	CON_003844445		1425.7	404630	0	0	0	9.19573e+06	0	0	0	2.92659e+06	0	High		54.51		7.02685e-05									High		84.19		7.31646e-08							High	79.93	2.13412e-07				0
	GQVGGDVNVEMDAAPGVDLSR	1	5	2	CON_003844445;CON_007212703		2085.99	479832	0	0	0	0	0	0	0	0	0	High		100.78		1.64614e-09																										0
	VLDELTLAR	2	14	3	CON_003844445;P08779;CON_007212703		1029.59	0	0	0	0	6.86637e+06	0	0	0	1.86475e+06	0														High		36.43		0.00205896							High	62.53	5.05416e-06				0
	ASLENSLEETK	1	6	3	CON_003844445;P08779;CON_007212703		1220.6	0	0	0	0	2.46067e+06	0	0	0	0	0																									Medium	22.57	0.0794057				0
	ALEEANADLEVK	1	10	3	CON_003844445;P08779;CON_007212703		1301.66	0	0	0	0	5.78923e+06	0	0	0	0	0																									High	64.59	8.53201e-06				0
	LLEGEDAHLSSSQFSSGSQSSR	3	4	2	CON_003844445;CON_007212703		2309.07	0	0	0	0	7.90312e+06	0	2.58098e+06	0	4.2735e+06	0		High		62.27		7.76732e-06								High		81.32		9.11312e-08							High	76.27	2.80897e-07				0
CON_Trypsin	SWISS-PROT:P00761 TRYP_PIG Trypsin - Sus scrofa Pig	25.11	1	5	5	224	3.53253e+09	4.99753e+07	1.08748e+10	1.47933e+08	1.19188e+10	1.9684e+08	4.39493e+09	1.66146e+08	3.84591e+09	2.1775e+08	829.172	25.11	5	51	137.279	16.45	3	14	548.83	25.11	5	25	270.44	16.45	3	17	668.572	25.11	5	29	190.309	16.45	3	18	389.287	25.11	5	18	259.041	25.11	4	18	516.829
	Sequence	# PSMs	# Proteins	# Protein Groups	Protein Group Accessions	Modifications	MH+ [Da]	A2: Area	B2: Area	C2: Area	D2: Area	E2: Area	F2: Area	G2: Area	H2: Area	I2: Area	J2: Area	A4	G4	IonScore A4	IonScore G4	Exp Value A4	Exp Value G4	B4	H4	IonScore B4	IonScore H4	Exp Value B4	Exp Value H4	C4	I4	IonScore C4	IonScore I4	Exp Value C4	Exp Value I4	D4	J4	IonScore D4	IonScore J4	Exp Value D4	Exp Value J4	E4	IonScore E4	Exp Value E4	F4	IonScore F4	Exp Value F4	# Missed Cleavages
	IITHPNFNGNTLDNDIMLIK	12	1	1	CON_Trypsin	M17(Oxidation)	2299.17	2.61785e+08	0	9.6294e+08	0	1.35487e+09	0	5.26173e+08	0	4.35111e+08	0	High	High	51.05	50.22	0.000257165	0.000311323							High	High	65.9	67.17	8.26382e-06	6.16852e-06							High	70.94	2.61345e-06				0
	IITHPNFNGNTLDNDIMLIK	3	1	1	CON_Trypsin	K20(NVP)	2547.28	0	0	1.14422e+08	0	0	0	8.00117e+07	0	3.91105e+07	0		Medium		28.15		0.0552723							Medium	High	25.56	32.01	0.0993747	0.0226622													0
	VATVSLPR	114	1	1	CON_Trypsin		842.511	5901016658	1.34444e+08	1.58661e+10	3.86711e+08	1.71464e+10	5.21894e+08	1.67077e+09	4.40227e+08	1.6257e+09	5.87476e+08	High	High	56.48	54.89	1.37192e-05	1.97847e-05	High	High	45.35	57.83	0.000177963	1.00538e-05	High	High	56.8	42.38	1.27447e-05	0.0003035	High	High	49.77	55.22	6.43176e-05	1.83371e-05	High	54.8	1.73844e-05	High	49.53	6.7972e-05	0
	LSSPATLNSR	38	1	1	CON_Trypsin		1045.56	2.10921e+09	1.40955e+07	2.56435e+08	4.65125e+07	4.20043e+09	6.65489e+07	8.53954e+07	5.01572e+07	9.18271e+07	6.27383e+07	High	High	59.54	42.61	1.72318e-05	0.000874502	High	High	47.33	41.02	0.000286637	0.00122555	High	High	50.11	48.53	0.000127236	0.000223749	High	High	48.23	35.98	0.000232987	0.0039114	High	55.6	4.26905e-05	High	53.48	6.95555e-05	0
	LGEHNIDVLEGNEQFINAAK	30	1	1	CON_Trypsin		2211.11	2.58737e+09	1.38585e+06	1.0114e+10	1.0576e+07	1.08956e+10	2.0781e+06	6.18676e+09	8.05355e+06	6.12005e+09	3.03512e+06	High	High	103.86	95.86	1.21495e-09	7.6658e-09	High	High	82.39	69.57	1.77932e-07	3.19079e-06	High	High	100.35	123.55	2.68468e-09	1.38874e-11	High	High	98.18	57.58	4.58445e-09	5.1589e-05	High	92.33	1.70466e-08	High	38.12	0.00450177	0
	IITHPNFNGNTLDNDIMLIK	20	1	1	CON_Trypsin		2283.18	1.92484e+09	0	6.64415e+09	0	7714243586	0	5.32725e+09	505738	3.79198e+09	0	High	High	63.94	51.24	1.22708e-05	0.000228493		High		31.31		0.0242221	High	High	47.88	51.66	0.000495306	0.000208454							High	58.37	4.28633e-05				0
	IITHPNFNGNTLDNDIMLIKLSSPATLNSR	7	1	1	CON_Trypsin		3309.73	1.93443e+07	0	5.04417e+07	0	6.88033e+07	0	4.14527e+07	0	2.16945e+07	0	High	High	59.83	48.83	4.20128e-05	0.000529564							High	High	58.56	37.6	5.67711e-05	0.00708154							High	49.94	0.000405565				1
P48668	Keratin, type II cytoskeletal 6C OS=Homo sapiens GN=KRT6C PE=1 SV=3 - [K2C6C_HUMAN]	23.94	21	5	11	16	2.32824e+06	0	0	95757	8.40946e+06	0	1.04929e+07	0	0	0	247.347	19.33	8	8									70.5556	3.37	2	2	94.4744	7.09	4	4					59.6096	4.08	2	2
	Sequence	# PSMs	# Proteins	# Protein Groups	Protein Group Accessions	Modifications	MH+ [Da]	A2: Area	B2: Area	C2: Area	D2: Area	E2: Area	F2: Area	G2: Area	H2: Area	I2: Area	J2: Area	A4	G4	IonScore A4	IonScore G4	Exp Value A4	Exp Value G4	B4	H4	IonScore B4	IonScore H4	Exp Value B4	Exp Value H4	C4	I4	IonScore C4	IonScore I4	Exp Value C4	Exp Value I4	D4	J4	IonScore D4	IonScore J4	Exp Value D4	Exp Value J4	E4	IonScore E4	Exp Value E4	F4	IonScore F4	Exp Value F4	# Missed Cleavages
	YEELQVTAGR	1	8	1	P48668		1165.59	314653	0	0	0	0	0	0	0	0	0	High		72.71		7.82263e-07																										0
	WTLLQEQGTK	1	6	2	P48668;P13647		1203.64	1.00664e+06	0	0	0	0	0	0	0	0	0	High		41.22		0.00175936																										0
	LALDVEIATYR	3	25	3	P35908;P48668;P13647		1263.69	941418	0	0	0	4.31831e+06	0	5.1854e+06	0	0	0	High	High	57.42	59.96	2.95248e-05	1.65517e-05																			Medium	23.75	0.0691582				0
	NKYEDEINKR	2	15	3	CON_002203273;P48668;P13647		1308.65	1.91667e+06	0	0	0	2.67555e+06	0	0	0	0	0	High		38.89		0.00218862																				High	37.69	0.00311495				2
	NLDLDSIIAEVK	3	14	3	P35908;P48668;P13647		1329.73	3.46024e+06	0	0	0	1.19756e+07	0	1.58004e+07	0	0	0	High	Medium	86.31	25.08	5.99912e-08	0.0774588																			High	69.22	2.85423e-06				0
	NKLEGLEDALQK	1	4	1	P48668		1357.73	285262	0	0	0	0	0	0	0	0	0	High		36.73		0.00448005																										1
	AIGGGLSSVGGGSSTIK	1	2	1	P48668		1447.78	339900	0	0	0	0	0	0	0	0	0	High		80.19		1.49801e-07																										0
	ALYDAELSQMQTHISDTSVVLSMDNNR	1	4	1	P48668		3038.42	1.60781e+06	0	0	0	0	0	0	0	0	0	High		36.93		0.00474478																										0
	SGFSSISVSR	1	3	1	P48668		1026.52	0	0	0	80659.6	0	0	0	0	0	0																			High		63.71		6.32014e-06								0
	AQYEEIAQR	1	14	2	P35908;P48668		1107.54	0	0	0	110854	0	0	0	0	0	0																			High		36.3		0.00233251								0
	FASFIDK	1	48	3	P35908;P48668;P13647		827.431	0	0	0	0	8.93443e+06	0	0	0	0	0																									High	43.02	0.000448996				0
CON_007212703	SWISS-PROT:P05785| Bos taurus Gene_Symbol=KRT14 keratin 19 isoform 8	20.96	23	1	8	16	1.53322e+06	0	0	145883	1.07221e+07	0	2.58098e+06	0	2.68437e+06	0	130.661	9.64	4	4									28.37	1.47	1	1	262.196	19.08	7	7					62.27	4.61	1	1					170.774
	Sequence	# PSMs	# Proteins	# Protein Groups	Protein Group Accessions	Modifications	MH+ [Da]	A2: Area	B2: Area	C2: Area	D2: Area	E2: Area	F2: Area	G2: Area	H2: Area	I2: Area	J2: Area	A4	G4	IonScore A4	IonScore G4	Exp Value A4	Exp Value G4	B4	H4	IonScore B4	IonScore H4	Exp Value B4	Exp Value H4	C4	I4	IonScore C4	IonScore I4	Exp Value C4	Exp Value I4	D4	J4	IonScore D4	IonScore J4	Exp Value D4	Exp Value J4	E4	IonScore E4	Exp Value E4	F4	IonScore F4	Exp Value F4	# Missed Cleavages
	GQVGGDVNVEMDAAPGVDLSR	2	5	2	CON_003844445;CON_007212703	M11(Oxidation)	2101.98	0	0	0	0	3.56853e+06	0	0	0	1.91484e+06	0														High		87.56		2.75359e-08							High	112.54	9.10999e-11				0
	LAADDFR	3	47	7	P13645;O76013;P08779;CON_6686303;CON_003844445;CON_008458461;CON_007212703		807.4	1.5852e+06	0	0	145883	1.18602e+07	0	0	0	0	0	High		35.91		0.00307738														Medium		28.37		0.0174655		High	33.36	0.00553581				0
	VTMQNLNDR	2	17	4	P13645;CON_003844445;P08779;CON_007212703		1090.53	2.53464e+06	0	0	0	1.24031e+07	0	0	0	0	0	High		39.36		0.00221326																				High	49.55	0.000211852				0
	DAEDWFFSK	1	4	1	CON_007212703		1144.49	83666.5	0	0	0	0	0	0	0	0	0	High		38.42		0.000589907																										0
	GQVGGDVNVEMDAAPGVDLSR	1	5	2	CON_003844445;CON_007212703		2085.99	479832	0	0	0	0	0	0	0	0	0	High		100.78		1.64614e-09																										0
	VLDELTLAR	2	14	3	CON_003844445;P08779;CON_007212703		1029.59	0	0	0	0	6.86637e+06	0	0	0	1.86475e+06	0														High		36.43		0.00205896							High	62.53	5.05416e-06				0
	ASLENSLEETK	1	6	3	CON_003844445;P08779;CON_007212703		1220.6	0	0	0	0	2.46067e+06	0	0	0	0	0																									Medium	22.57	0.0794057				0
	ALEEANADLEVK	1	10	3	CON_003844445;P08779;CON_007212703		1301.66	0	0	0	0	5.78923e+06	0	0	0	0	0																									High	64.59	8.53201e-06				0
	LLEGEDAHLSSSQFSSGSQSSR	3	4	2	CON_003844445;CON_007212703		2309.07	0	0	0	0	7.90312e+06	0	2.58098e+06	0	4.2735e+06	0		High		62.27		7.76732e-06								High		81.32		9.11312e-08							High	76.27	2.80897e-07				0
CON_007083981	SWISS-PROT:P02769 Bos taurus Bovine serum albumin precursor	18.45	4	11	11	47	647457	1.3999e+06	1.14306e+06	1.57204e+06	1.32684e+06	1.7355e+06	1.00618e+06	1.63666e+06	0	2.50907e+06	80.7707	5.44	3	3	211.145	14.99	8	10	27.8	1.81	1	1	207.486	11.04	6	8	50.69	1.81	1	1	155.256	11.04	6	6	27.71	1.81	1	1	183.868	11.04	6	7
	Sequence	# PSMs	# Proteins	# Protein Groups	Protein Group Accessions	Modifications	MH+ [Da]	A2: Area	B2: Area	C2: Area	D2: Area	E2: Area	F2: Area	G2: Area	H2: Area	I2: Area	J2: Area	A4	G4	IonScore A4	IonScore G4	Exp Value A4	Exp Value G4	B4	H4	IonScore B4	IonScore H4	Exp Value B4	Exp Value H4	C4	I4	IonScore C4	IonScore I4	Exp Value C4	Exp Value I4	D4	J4	IonScore D4	IonScore J4	Exp Value D4	Exp Value J4	E4	IonScore E4	Exp Value E4	F4	IonScore F4	Exp Value F4	# Missed Cleavages
	LVNELTEFAK	7	2	1	CON_007083981		1163.63	349986	1.42193e+06	0	1.83908e+06	0	1.84595e+06	0	1.78416e+06	0	3.24768e+06	High		44.14		0.000422099		High	High	58.13	41.51	1.67659e-05	0.000769886							High	High	45.14	51.09	0.000335285	8.5195e-05				High	57.69	1.88089e-05	0
	HLVDEPQNLIK	9	2	1	CON_007083981		1305.72	671009	360368	1.14306e+06	657685	1.32684e+06	769660	1.00618e+06	672194	0	1.15855e+06	High	Medium	47.47	27.71	0.000196071	0.0176211	High	High	55.97	38.91	2.89605e-05	0.00135598	Medium		27.8		0.0183384		High	High	38.87	41.84	0.0014269	0.000821568	High	50.69	9.3841e-05	High	37.6	0.00199847	0
	TVMENFVAFVDK	10	2	1	CON_007083981		1399.69	921378	1.68158e+06	0	2.21935e+06	0	2.5909e+06	0	2.45364e+06	0	3.12097e+06	High		39.99		0.00167886		High	High	69.32	68.13	1.95891e-06	2.48412e-06							High	High	67.95	62.73	2.60527e-06	8.58669e-06				High	47.77	0.000269881	0
	DLGEEHFK	5	2	1	CON_007083981		974.457	0	146736	0	199625	0	231926	0	243196	0	218345							Medium	Medium	24.75	22.28	0.0164133	0.0289865							Medium	High	30.44	32.02	0.00442788	0.00307749				Medium	28.19	0.00743355	0
	QTALVELLK	1	1	1	CON_007083981		1014.62	0	1.0962e+06	0	0	0	0	0	0	0	0							High		36.7		0.00133623																				0
	LGEYGFQNALIVR	5	3	1	CON_007083981		1479.8	0	336896	0	519427	0	432206	0	430370	0	662733							High	High	76.76	62.22	6.02013e-07	1.55946e-05							High	High	74.35	87.42	9.54934e-07	5.21666e-08				High	61.5	1.8442e-05	0
	DAFLGSFLYEYSR	6	2	1	CON_007083981		1567.74	0	192724	0	229381	0	193927	0	294155	0	326177							High	High	58.6	61.95	2.08438e-05	9.79734e-06							High	High	50.42	56.53	0.000134357	3.41278e-05				High	48.1	0.000232322	0
	KVPQVSTPTLVEVSR	1	3	1	CON_007083981		1639.94	0	313764	0	0	0	0	0	0	0	0							Medium		27.97		0.0152406																				1
	LVVSTQTALA	1	2	1	CON_007083981		1002.58	0	0	0	0	0	0	0	0	0	474030																				Medium		20.73		0.0786109							0
	HPEYAVSVLLR	1	2	1	CON_007083981		1283.71	0	0	0	0	0	0	0	0	0	355577																				High		31.02		0.00834166							0
	VPQVSTPTLVEVSR	1	3	1	CON_007083981		1511.84	0	0	0	0	0	0	0	0	0	813746																				High		48.21		0.000200086							0
P08779	Keratin, type I cytoskeletal 16 OS=Homo sapiens GN=KRT16 PE=1 SV=4 - [K1C16_HUMAN]	17.55	20	2	7	12	1.61649e+06	0	0	145883	1.03765e+07	0	0	0	1.86475e+06	0	123.32	10.78	4	4						0			28.37	1.48	1	1	138.089	13.11	6	6													36.43
	Sequence	# PSMs	# Proteins	# Protein Groups	Protein Group Accessions	Modifications	MH+ [Da]	A2: Area	B2: Area	C2: Area	D2: Area	E2: Area	F2: Area	G2: Area	H2: Area	I2: Area	J2: Area	A4	G4	IonScore A4	IonScore G4	Exp Value A4	Exp Value G4	B4	H4	IonScore B4	IonScore H4	Exp Value B4	Exp Value H4	C4	I4	IonScore C4	IonScore I4	Exp Value C4	Exp Value I4	D4	J4	IonScore D4	IonScore J4	Exp Value D4	Exp Value J4	E4	IonScore E4	Exp Value E4	F4	IonScore F4	Exp Value F4	# Missed Cleavages
	LAADDFR	3	47	7	P13645;O76013;P08779;CON_6686303;CON_003844445;CON_008458461;CON_007212703		807.4	1.5852e+06	0	0	145883	1.18602e+07	0	0	0	0	0	High		35.91		0.00307738														Medium		28.37		0.0174655		High	33.36	0.00553581				0
	VTMQNLNDR	2	17	4	P13645;CON_003844445;P08779;CON_007212703		1090.53	2.53464e+06	0	0	0	1.24031e+07	0	0	0	0	0	High		39.36		0.00221326																				High	49.55	0.000211852				0
	APSTYGGGLSVSSR	2	1	1	P08779		1338.66	431139	0	0	0	1106682	0	0	0	0	0	High		55.95		4.76432e-05																				High	36.99	0.00374974				0
	GQTGGDVNVEMDAAPGVDLSR	1	3	1	P08779		2087.97	729634	0	0	0	0	0	0	0	0	0	High		80.86		1.06646e-07																										0
	VLDELTLAR	2	14	3	CON_003844445;P08779;CON_007212703		1029.59	0	0	0	0	6.86637e+06	0	0	0	1.86475e+06	0														High		36.43		0.00205896							High	62.53	5.05416e-06				0
	ASLENSLEETK	1	6	3	CON_003844445;P08779;CON_007212703		1220.6	0	0	0	0	2.46067e+06	0	0	0	0	0																									Medium	22.57	0.0794057				0
	ALEEANADLEVK	1	10	3	CON_003844445;P08779;CON_007212703		1301.66	0	0	0	0	5.78923e+06	0	0	0	0	0																									High	64.59	8.53201e-06				0
P13647	Keratin, type II cytoskeletal 5 OS=Homo sapiens GN=KRT5 PE=1 SV=3 - [K2C5_HUMAN]	13.73	15	3	8	17	2.12785e+06	0	0	244203	1.07956e+07	0	1.04929e+07	94507.1	3.59726e+06	0	156.848	9.15	5	5									41.16	1.86	1	1	157.013	12.03	7	7					59.6096	3.9	2	2	64.4	1.86	1	1	39.62
	Sequence	# PSMs	# Proteins	# Protein Groups	Protein Group Accessions	Modifications	MH+ [Da]	A2: Area	B2: Area	C2: Area	D2: Area	E2: Area	F2: Area	G2: Area	H2: Area	I2: Area	J2: Area	A4	G4	IonScore A4	IonScore G4	Exp Value A4	Exp Value G4	B4	H4	IonScore B4	IonScore H4	Exp Value B4	Exp Value H4	C4	I4	IonScore C4	IonScore I4	Exp Value C4	Exp Value I4	D4	J4	IonScore D4	IonScore J4	Exp Value D4	Exp Value J4	E4	IonScore E4	Exp Value E4	F4	IonScore F4	Exp Value F4	# Missed Cleavages
	TTAENEFVMLK	1	3	1	P13647	M9(Oxidation)	1298.63	0	0	0	0	4.25119e+06	0	0	0	0	0																									High	43.38	0.000599253				0
	ISISTSGGSFR	5	1	1	P13647		1111.57	425005	0	0	244203	1.14768e+07	0	0	94507.1	3.59726e+06	0	High		40.1		0.00131927			High		64.4		5.40986e-06		High		39.62		0.00162625	High		41.16		0.00104504		High	52.5	8.35077e-05				0
	WTLLQEQGTK	1	6	2	P48668;P13647		1203.64	1.00664e+06	0	0	0	0	0	0	0	0	0	High		41.22		0.00175936																										0
	LALDVEIATYR	3	25	3	P35908;P48668;P13647		1263.69	941418	0	0	0	4.31831e+06	0	5.1854e+06	0	0	0	High	High	57.42	59.96	2.95248e-05	1.65517e-05																			Medium	23.75	0.0691582				0
	NKYEDEINKR	2	15	3	CON_002203273;P48668;P13647		1308.65	1.91667e+06	0	0	0	2.67555e+06	0	0	0	0	0	High		38.89		0.00218862																				High	37.69	0.00311495				2
	NLDLDSIIAEVK	3	14	3	P35908;P48668;P13647		1329.73	3.46024e+06	0	0	0	1.19756e+07	0	1.58004e+07	0	0	0	High	Medium	86.31	25.08	5.99912e-08	0.0774588																			High	69.22	2.85423e-06				0
	FASFIDK	1	48	3	P35908;P48668;P13647		827.431	0	0	0	0	8.93443e+06	0	0	0	0	0																									High	43.02	0.000448996				0
	EYQELMNTK	1	3	1	P13647		1155.53	0	0	0	0	3.83945e+06	0	0	0	0	0																									High	37.06	0.0016727				0
CON_008458461	TREMBL:A2A5Y0 Tax_Id=10090 Gene_Symbol=Krt31 keratin complex 1, acidic, gene 1	10.1	20	2	4	6	1.5852e+06	0	0	145883	10443728	0	0	0	0	0	35.91	1.68	1	1									28.37	1.68	1	1	111.431	10.1	4	4
	Sequence	# PSMs	# Proteins	# Protein Groups	Protein Group Accessions	Modifications	MH+ [Da]	A2: Area	B2: Area	C2: Area	D2: Area	E2: Area	F2: Area	G2: Area	H2: Area	I2: Area	J2: Area	A4	G4	IonScore A4	IonScore G4	Exp Value A4	Exp Value G4	B4	H4	IonScore B4	IonScore H4	Exp Value B4	Exp Value H4	C4	I4	IonScore C4	IonScore I4	Exp Value C4	Exp Value I4	D4	J4	IonScore D4	IonScore J4	Exp Value D4	Exp Value J4	E4	IonScore E4	Exp Value E4	F4	IonScore F4	Exp Value F4	# Missed Cleavages
	LAADDFR	3	47	7	P13645;O76013;P08779;CON_6686303;CON_003844445;CON_008458461;CON_007212703		807.4	1.5852e+06	0	0	145883	1.18602e+07	0	0	0	0	0	High		35.91		0.00307738														Medium		28.37		0.0174655		High	33.36	0.00553581				0
	LVVQIDNAK	1	10	1	CON_008458461		999.583	0	0	0	0	1.17757e+07	0	0	0	0	0																									High	42.69	0.00051943				0
	QLVESDINGLR	1	7	2	CON_008458461;CON_6686303		1243.66	0	0	0	0	3.83255e+06	0	0	0	0	0																									High	36.87	0.00440989				0
	LNVEVDAAPTVDLNR	1	5	1	CON_008458461		1625.85	0	0	0	0	7.69535e+06	0	0	0	0	0																									High	76.1	5.55992e-07				0
P81605	Dermcidin OS=Homo sapiens GN=DCD PE=1 SV=2 - [DCD_HUMAN]	10	1	1	1	2	158064	0	0	0	3.02553e+06	0	0	0	0	0	44.4	10	1	1													27.48	10	1	1
	Sequence	# PSMs	# Proteins	# Protein Groups	Protein Group Accessions	Modifications	MH+ [Da]	A2: Area	B2: Area	C2: Area	D2: Area	E2: Area	F2: Area	G2: Area	H2: Area	I2: Area	J2: Area	A4	G4	IonScore A4	IonScore G4	Exp Value A4	Exp Value G4	B4	H4	IonScore B4	IonScore H4	Exp Value B4	Exp Value H4	C4	I4	IonScore C4	IonScore I4	Exp Value C4	Exp Value I4	D4	J4	IonScore D4	IonScore J4	Exp Value D4	Exp Value J4	E4	IonScore E4	Exp Value E4	F4	IonScore F4	Exp Value F4	# Missed Cleavages
	DAVEDLESVGK	2	1	1	P81605		1161.56	158064	0	0	0	3.02553e+06	0	0	0	0	0	High		44.4		0.000688033																				Medium	27.48	0.029745				0
P07477	Trypsin-1 OS=Homo sapiens GN=PRSS1 PE=1 SV=1 - [TRY1_HUMAN]	8.1	3	1	1	1	4.37536e+08	0	0	0	0	0	0	0	0	0	22.26	8.1	1	1
	Sequence	# PSMs	# Proteins	# Protein Groups	Protein Group Accessions	Modifications	MH+ [Da]	A2: Area	B2: Area	C2: Area	D2: Area	E2: Area	F2: Area	G2: Area	H2: Area	I2: Area	J2: Area	A4	G4	IonScore A4	IonScore G4	Exp Value A4	Exp Value G4	B4	H4	IonScore B4	IonScore H4	Exp Value B4	Exp Value H4	C4	I4	IonScore C4	IonScore I4	Exp Value C4	Exp Value I4	D4	J4	IonScore D4	IonScore J4	Exp Value D4	Exp Value J4	E4	IonScore E4	Exp Value E4	F4	IonScore F4	Exp Value F4	# Missed Cleavages
	LGEHNIEVLEGNEQFINAAK	1	3	1	P07477		2225.11	4.37536e+08	0	0	0	0	0	0	0	0	0	Medium		22.26		0.190173																										0
CON_6686303	SWISS-PROT:Q92764 Keratin, type I cuticular HA5 Hair keratin, type I HA5	6.35	12	1	3	6	1.5852e+06	0	0	145883	5.88074e+06	0	0	0	0	0	35.91	1.65	1	1									28.37	1.65	1	1	50.5129	6.35	3	4
	Sequence	# PSMs	# Proteins	# Protein Groups	Protein Group Accessions	Modifications	MH+ [Da]	A2: Area	B2: Area	C2: Area	D2: Area	E2: Area	F2: Area	G2: Area	H2: Area	I2: Area	J2: Area	A4	G4	IonScore A4	IonScore G4	Exp Value A4	Exp Value G4	B4	H4	IonScore B4	IonScore H4	Exp Value B4	Exp Value H4	C4	I4	IonScore C4	IonScore I4	Exp Value C4	Exp Value I4	D4	J4	IonScore D4	IonScore J4	Exp Value D4	Exp Value J4	E4	IonScore E4	Exp Value E4	F4	IonScore F4	Exp Value F4	# Missed Cleavages
	LAADDFR	3	47	7	P13645;O76013;P08779;CON_6686303;CON_003844445;CON_008458461;CON_007212703		807.4	1.5852e+06	0	0	145883	1.18602e+07	0	0	0	0	0	High		35.91		0.00307738														Medium		28.37		0.0174655		High	33.36	0.00553581				0
	LVVEIDNAK	2	2	1	CON_6686303		1000.57	0	0	0	0	1.94948e+06	0	0	0	0	0																									High	31.31	0.005621				0
	QLVESDINGLR	1	7	2	CON_008458461;CON_6686303		1243.66	0	0	0	0	3.83255e+06	0	0	0	0	0																									High	36.87	0.00440989				0
CON_001248002	TREMBL:Q61726 Tax_Id=10090 Gene_Symbol=5430421N21Rik Keratin type II	5.85	4	3	5	5	0	0	0	0	1.3386e+07	0	0	0	0	0																	153.349	5.85	5	5
	Sequence	# PSMs	# Proteins	# Protein Groups	Protein Group Accessions	Modifications	MH+ [Da]	A2: Area	B2: Area	C2: Area	D2: Area	E2: Area	F2: Area	G2: Area	H2: Area	I2: Area	J2: Area	A4	G4	IonScore A4	IonScore G4	Exp Value A4	Exp Value G4	B4	H4	IonScore B4	IonScore H4	Exp Value B4	Exp Value H4	C4	I4	IonScore C4	IonScore I4	Exp Value C4	Exp Value I4	D4	J4	IonScore D4	IonScore J4	Exp Value D4	Exp Value J4	E4	IonScore E4	Exp Value E4	F4	IonScore F4	Exp Value F4	# Missed Cleavages
	FAAFIDK	1	7	2	CON_001248002;P78386		811.436	0	0	0	0	2.52389e+07	0	0	0	0	0																									High	37.72	0.000676176				0
	YEEEVALR	1	5	2	P78386;CON_001248002		1008.5	0	0	0	0	5.3617e+06	0	0	0	0	0																									High	51.24	8.94431e-05				0
	RYEEEVALR	1	1	1	CON_001248002		1164.6	0	0	0	0	2.64689e+06	0	0	0	0	0																									High	44.17	0.000541697				1
	ATAENEFVALK	1	7	1	CON_001248002		1192.62	0	0	0	0	9.55728e+06	0	0	0	0	0																									High	77.89	2.02381e-07				0
	ATAENEFVALKK	1	7	1	CON_001248002		1320.72	0	0	0	0	1.39695e+06	0	0	0	0	0																									High	50.32	0.000139345				1
P05090	Apolipoprotein D OS=Homo sapiens GN=APOD PE=1 SV=1 - [APOD_HUMAN]	5.82	1	1	1	1	0	0	3.65176e+06	0	0	0	0	0	0	0									42.16	5.82	1	1
	Sequence	# PSMs	# Proteins	# Protein Groups	Protein Group Accessions	Modifications	MH+ [Da]	A2: Area	B2: Area	C2: Area	D2: Area	E2: Area	F2: Area	G2: Area	H2: Area	I2: Area	J2: Area	A4	G4	IonScore A4	IonScore G4	Exp Value A4	Exp Value G4	B4	H4	IonScore B4	IonScore H4	Exp Value B4	Exp Value H4	C4	I4	IonScore C4	IonScore I4	Exp Value C4	Exp Value I4	D4	J4	IonScore D4	IonScore J4	Exp Value D4	Exp Value J4	E4	IonScore E4	Exp Value E4	F4	IonScore F4	Exp Value F4	# Missed Cleavages
	NILTSNNIDVK	1	1	1	P05090		1230.67	0	0	3.65176e+06	0	0	0	0	0	0	0													High		42.16		0.00120411														0
P78386	Keratin, type II cuticular Hb5 OS=Homo sapiens GN=KRT85 PE=1 SV=1 - [KRT85_HUMAN]	5.33	1	2	4	4	0	0	0	0	1.11128e+07	0	0	0	0	0		0															109.29	5.33	4	4						0
	Sequence	# PSMs	# Proteins	# Protein Groups	Protein Group Accessions	Modifications	MH+ [Da]	A2: Area	B2: Area	C2: Area	D2: Area	E2: Area	F2: Area	G2: Area	H2: Area	I2: Area	J2: Area	A4	G4	IonScore A4	IonScore G4	Exp Value A4	Exp Value G4	B4	H4	IonScore B4	IonScore H4	Exp Value B4	Exp Value H4	C4	I4	IonScore C4	IonScore I4	Exp Value C4	Exp Value I4	D4	J4	IonScore D4	IonScore J4	Exp Value D4	Exp Value J4	E4	IonScore E4	Exp Value E4	F4	IonScore F4	Exp Value F4	# Missed Cleavages
	FAAFIDK	1	7	2	CON_001248002;P78386		811.436	0	0	0	0	2.52389e+07	0	0	0	0	0																									High	37.72	0.000676176				0
	YEEEVALR	1	5	2	P78386;CON_001248002		1008.5	0	0	0	0	5.3617e+06	0	0	0	0	0																									High	51.24	8.94431e-05				0
	KYEEEVALR	1	4	1	P78386		1136.59	0	0	0	0	2.73769e+06	0	0	0	0	0																									High	51.71	0.000116356				1
	ATAENEFVVLK	1	1	1	P78386		1220.65	0	0	0	0	2.034e+06	0	0	0	0	0																									High	48.54	0.000208539				0
P35030	Trypsin-3 OS=Homo sapiens GN=PRSS3 PE=1 SV=2 - [TRY3_HUMAN]	4.28	1	1	1	5	547214	0	2.11399e+06	0	2.24857e+06	0	1.33795e+06	0	750863	0	64.41	4.28	1	1					70.62	4.28	1	1					71.85	4.28	1	1					36.7	4.28	1	1					54.43
	Sequence	# PSMs	# Proteins	# Protein Groups	Protein Group Accessions	Modifications	MH+ [Da]	A2: Area	B2: Area	C2: Area	D2: Area	E2: Area	F2: Area	G2: Area	H2: Area	I2: Area	J2: Area	A4	G4	IonScore A4	IonScore G4	Exp Value A4	Exp Value G4	B4	H4	IonScore B4	IonScore H4	Exp Value B4	Exp Value H4	C4	I4	IonScore C4	IonScore I4	Exp Value C4	Exp Value I4	D4	J4	IonScore D4	IonScore J4	Exp Value D4	Exp Value J4	E4	IonScore E4	Exp Value E4	F4	IonScore F4	Exp Value F4	# Missed Cleavages
	VLEGNEQFINAAK	5	1	1	P35030		1432.74	547214	0	2.11399e+06	0	2.24857e+06	0	1.33795e+06	0	750863	0	High	High	64.41	36.7	7.67955e-06	0.00439351							High	High	70.62	54.43	1.70358e-06	7.08537e-05							High	71.85	1.30953e-06				0
P20674	Cytochrome c oxidase subunit 5A, mitochondrial OS=Homo sapiens GN=COX5A PE=1 SV=2 - [COX5A_HUMAN]	4	1	1	1	1	129696	0	0	0	0	0	0	0	0	0	0	4	1	1
	Sequence	# PSMs	# Proteins	# Protein Groups	Protein Group Accessions	Modifications	MH+ [Da]	A2: Area	B2: Area	C2: Area	D2: Area	E2: Area	F2: Area	G2: Area	H2: Area	I2: Area	J2: Area	A4	G4	IonScore A4	IonScore G4	Exp Value A4	Exp Value G4	B4	H4	IonScore B4	IonScore H4	Exp Value B4	Exp Value H4	C4	I4	IonScore C4	IonScore I4	Exp Value C4	Exp Value I4	D4	J4	IonScore D4	IonScore J4	Exp Value D4	Exp Value J4	E4	IonScore E4	Exp Value E4	F4	IonScore F4	Exp Value F4	# Missed Cleavages
	ILEVVK	1	1	1	P20674		700.461	129696	0	0	0	0	0	0	0	0	0	Medium		23.84		0.0408917																										0
O76013	Keratin, type I cuticular Ha6 OS=Homo sapiens GN=KRT36 PE=1 SV=1 - [KRT36_HUMAN]	3.43	11	1	2	4	1.5852e+06	0	0	145883	1.01246e+07	0	0	0	0	0	35.91	1.5	1	1									28.37	1.5	1	1	37.2533	3.43	2	2
	Sequence	# PSMs	# Proteins	# Protein Groups	Protein Group Accessions	Modifications	MH+ [Da]	A2: Area	B2: Area	C2: Area	D2: Area	E2: Area	F2: Area	G2: Area	H2: Area	I2: Area	J2: Area	A4	G4	IonScore A4	IonScore G4	Exp Value A4	Exp Value G4	B4	H4	IonScore B4	IonScore H4	Exp Value B4	Exp Value H4	C4	I4	IonScore C4	IonScore I4	Exp Value C4	Exp Value I4	D4	J4	IonScore D4	IonScore J4	Exp Value D4	Exp Value J4	E4	IonScore E4	Exp Value E4	F4	IonScore F4	Exp Value F4	# Missed Cleavages
	LAADDFR	3	47	7	P13645;O76013;P08779;CON_6686303;CON_003844445;CON_008458461;CON_007212703		807.4	1.5852e+06	0	0	145883	1.18602e+07	0	0	0	0	0	High		35.91		0.00307738														Medium		28.37		0.0174655		High	33.36	0.00553581				0
	LVLQIDNAK	1	1	1	O76013		1013.6	0	0	0	0	8.38901e+06	0	0	0	0	0																									High	30.93	0.00439943				0
P18848	Cyclic AMP-dependent transcription factor ATF-4 OS=Homo sapiens GN=ATF4 PE=1 SV=3 - [ATF4_HUMAN]	2.28	1	1	1	1	0	0	0	0	3273307	0	0	0	0	0																	0	2.28	1	1
	Sequence	# PSMs	# Proteins	# Protein Groups	Protein Group Accessions	Modifications	MH+ [Da]	A2: Area	B2: Area	C2: Area	D2: Area	E2: Area	F2: Area	G2: Area	H2: Area	I2: Area	J2: Area	A4	G4	IonScore A4	IonScore G4	Exp Value A4	Exp Value G4	B4	H4	IonScore B4	IonScore H4	Exp Value B4	Exp Value H4	C4	I4	IonScore C4	IonScore I4	Exp Value C4	Exp Value I4	D4	J4	IonScore D4	IonScore J4	Exp Value D4	Exp Value J4	E4	IonScore E4	Exp Value E4	F4	IonScore F4	Exp Value F4	# Missed Cleavages
	LKKMEQNK	1	1	1	P18848		1018.57	0	0	0	0	3273307	0	0	0	0	0																									Medium	27.01	0.0242862				2
Q86SS6	Synaptotagmin-9 OS=Homo sapiens GN=SYT9 PE=2 SV=1 - [SYT9_HUMAN]	2.24	1	1	1	1	0	0	0	0	0	0	0	0	2.24269e+06	0																																	22.3
	Sequence	# PSMs	# Proteins	# Protein Groups	Protein Group Accessions	Modifications	MH+ [Da]	A2: Area	B2: Area	C2: Area	D2: Area	E2: Area	F2: Area	G2: Area	H2: Area	I2: Area	J2: Area	A4	G4	IonScore A4	IonScore G4	Exp Value A4	Exp Value G4	B4	H4	IonScore B4	IonScore H4	Exp Value B4	Exp Value H4	C4	I4	IonScore C4	IonScore I4	Exp Value C4	Exp Value I4	D4	J4	IonScore D4	IonScore J4	Exp Value D4	Exp Value J4	E4	IonScore E4	Exp Value E4	F4	IonScore F4	Exp Value F4	# Missed Cleavages
	RLKKRKTSTKR	1	1	1	Q86SS6	K10(NVP)	1666.01	0	0	0	0	0	0	0	0	2.24269e+06	0														Medium		22.3		0.013249													6
O15127	Secretory carrier-associated membrane protein 2 OS=Homo sapiens GN=SCAMP2 PE=1 SV=2 - [SCAM2_HUMAN]	2.13	1	1	1	1	0	0	871992	0	0	0	0	0	0	0									0	2.13	1	1
	Sequence	# PSMs	# Proteins	# Protein Groups	Protein Group Accessions	Modifications	MH+ [Da]	A2: Area	B2: Area	C2: Area	D2: Area	E2: Area	F2: Area	G2: Area	H2: Area	I2: Area	J2: Area	A4	G4	IonScore A4	IonScore G4	Exp Value A4	Exp Value G4	B4	H4	IonScore B4	IonScore H4	Exp Value B4	Exp Value H4	C4	I4	IonScore C4	IonScore I4	Exp Value C4	Exp Value I4	D4	J4	IonScore D4	IonScore J4	Exp Value D4	Exp Value J4	E4	IonScore E4	Exp Value E4	F4	IonScore F4	Exp Value F4	# Missed Cleavages
	KAAELER	1	1	1	O15127		816.457	0	0	871992	0	0	0	0	0	0	0													Medium		21.95		0.0759534														1
Q8N490	Probable hydrolase PNKD OS=Homo sapiens GN=PNKD PE=1 SV=2 - [PNKD_HUMAN]	2.08	1	1	1	1	0	0	0	0	3.45942e+06	0	0	0	0	0																	0	2.08	1	1
	Sequence	# PSMs	# Proteins	# Protein Groups	Protein Group Accessions	Modifications	MH+ [Da]	A2: Area	B2: Area	C2: Area	D2: Area	E2: Area	F2: Area	G2: Area	H2: Area	I2: Area	J2: Area	A4	G4	IonScore A4	IonScore G4	Exp Value A4	Exp Value G4	B4	H4	IonScore B4	IonScore H4	Exp Value B4	Exp Value H4	C4	I4	IonScore C4	IonScore I4	Exp Value C4	Exp Value I4	D4	J4	IonScore D4	IonScore J4	Exp Value D4	Exp Value J4	E4	IonScore E4	Exp Value E4	F4	IonScore F4	Exp Value F4	# Missed Cleavages
	AQLLEELR	1	1	1	Q8N490		971.552	0	0	0	0	3.45942e+06	0	0	0	0	0																									Medium	28.14	0.0161902				0
Q86SE5	RNA-binding Raly-like protein OS=Homo sapiens GN=RALYL PE=1 SV=2 - [RALYL_HUMAN]	2.06	1	1	1	1	5.45289e+06	0	0	0	0	0	0	0	0	0	30.94	2.06	1	1
	Sequence	# PSMs	# Proteins	# Protein Groups	Protein Group Accessions	Modifications	MH+ [Da]	A2: Area	B2: Area	C2: Area	D2: Area	E2: Area	F2: Area	G2: Area	H2: Area	I2: Area	J2: Area	A4	G4	IonScore A4	IonScore G4	Exp Value A4	Exp Value G4	B4	H4	IonScore B4	IonScore H4	Exp Value B4	Exp Value H4	C4	I4	IonScore C4	IonScore I4	Exp Value C4	Exp Value I4	D4	J4	IonScore D4	IonScore J4	Exp Value D4	Exp Value J4	E4	IonScore E4	Exp Value E4	F4	IonScore F4	Exp Value F4	# Missed Cleavages
	AVIPLK	1	1	1	Q86SE5		640.44	5.45289e+06	0	0	0	0	0	0	0	0	0	High		30.94		0.00112753																										0
CON_102456	SWISS-PROT:Q9NSB4 Keratin, type II cuticular Hb2 Hair keratin, type II Hb2 - Homo sapiens Human	1.95	2	1	1	1	0	0	0	0	2.88692e+07	0	0	0	0	0		0															68.49	1.95	1	1						0
	Sequence	# PSMs	# Proteins	# Protein Groups	Protein Group Accessions	Modifications	MH+ [Da]	A2: Area	B2: Area	C2: Area	D2: Area	E2: Area	F2: Area	G2: Area	H2: Area	I2: Area	J2: Area	A4	G4	IonScore A4	IonScore G4	Exp Value A4	Exp Value G4	B4	H4	IonScore B4	IonScore H4	Exp Value B4	Exp Value H4	C4	I4	IonScore C4	IonScore I4	Exp Value C4	Exp Value I4	D4	J4	IonScore D4	IonScore J4	Exp Value D4	Exp Value J4	E4	IonScore E4	Exp Value E4	F4	IonScore F4	Exp Value F4	# Missed Cleavages
	LAGLEEALQK	1	2	1	CON_102456		1071.6	0	0	0	0	2.88692e+07	0	0	0	0	0																									High	68.49	1.33793e-06				0
Q9NVS9	Pyridoxine-5'-phosphate oxidase OS=Homo sapiens GN=PNPO PE=1 SV=1 - [PNPO_HUMAN]	1.92	5	1	1	1	3.31582e+06	0	0	0	0	0	0	0	0	0	27.27	1.92	1	1
	Sequence	# PSMs	# Proteins	# Protein Groups	Protein Group Accessions	Modifications	MH+ [Da]	A2: Area	B2: Area	C2: Area	D2: Area	E2: Area	F2: Area	G2: Area	H2: Area	I2: Area	J2: Area	A4	G4	IonScore A4	IonScore G4	Exp Value A4	Exp Value G4	B4	H4	IonScore B4	IonScore H4	Exp Value B4	Exp Value H4	C4	I4	IonScore C4	IonScore I4	Exp Value C4	Exp Value I4	D4	J4	IonScore D4	IonScore J4	Exp Value D4	Exp Value J4	E4	IonScore E4	Exp Value E4	F4	IonScore F4	Exp Value F4	# Missed Cleavages
	MLLLK	1	5	1	Q9NVS9		617.406	3.31582e+06	0	0	0	0	0	0	0	0	0	Medium		27.27		0.00899997																										0
Q9H008	Phospholysine phosphohistidine inorganic pyrophosphate phosphatase OS=Homo sapiens GN=LHPP PE=1 SV=2 - [LHPP_HUMAN]	1.85	1	1	1	2	5.3657e+06	0	0	0	0	0	5.37706e+06	0	0	0	0	1.85	1	1																					23.19	1.85	1	1
	Sequence	# PSMs	# Proteins	# Protein Groups	Protein Group Accessions	Modifications	MH+ [Da]	A2: Area	B2: Area	C2: Area	D2: Area	E2: Area	F2: Area	G2: Area	H2: Area	I2: Area	J2: Area	A4	G4	IonScore A4	IonScore G4	Exp Value A4	Exp Value G4	B4	H4	IonScore B4	IonScore H4	Exp Value B4	Exp Value H4	C4	I4	IonScore C4	IonScore I4	Exp Value C4	Exp Value I4	D4	J4	IonScore D4	IonScore J4	Exp Value D4	Exp Value J4	E4	IonScore E4	Exp Value E4	F4	IonScore F4	Exp Value F4	# Missed Cleavages
	LAGVR	2	1	1	Q9H008		515.33	5.3657e+06	0	0	0	0	0	5.37706e+06	0	0	0	Medium	Medium	22.09	23.19	0.0259567	0.0201488																									0
Q8NHH1	Tubulin polyglutamylase TTLL11 OS=Homo sapiens GN=TTLL11 PE=2 SV=1 - [TTL11_HUMAN]	1.67	1	1	1	1	0	0	0	0	5593397	0	0	0	0	0																	28.65	1.67	1	1
	Sequence	# PSMs	# Proteins	# Protein Groups	Protein Group Accessions	Modifications	MH+ [Da]	A2: Area	B2: Area	C2: Area	D2: Area	E2: Area	F2: Area	G2: Area	H2: Area	I2: Area	J2: Area	A4	G4	IonScore A4	IonScore G4	Exp Value A4	Exp Value G4	B4	H4	IonScore B4	IonScore H4	Exp Value B4	Exp Value H4	C4	I4	IonScore C4	IonScore I4	Exp Value C4	Exp Value I4	D4	J4	IonScore D4	IonScore J4	Exp Value D4	Exp Value J4	E4	IonScore E4	Exp Value E4	F4	IonScore F4	Exp Value F4	# Missed Cleavages
	AAAASVTGR	1	1	1	Q8NHH1	N-Term(Acetyl)	845.447	0	0	0	0	5593397	0	0	0	0	0																									Medium	28.65	0.013987				0
Q05C16	Leucine-rich repeat-containing protein 63 OS=Homo sapiens GN=LRRC63 PE=2 SV=2 - [LRC63_HUMAN]	1.55	1	1	1	1	260594	0	0	0	0	0	0	0	0	0	0	1.55	1	1
	Sequence	# PSMs	# Proteins	# Protein Groups	Protein Group Accessions	Modifications	MH+ [Da]	A2: Area	B2: Area	C2: Area	D2: Area	E2: Area	F2: Area	G2: Area	H2: Area	I2: Area	J2: Area	A4	G4	IonScore A4	IonScore G4	Exp Value A4	Exp Value G4	B4	H4	IonScore B4	IonScore H4	Exp Value B4	Exp Value H4	C4	I4	IonScore C4	IonScore I4	Exp Value C4	Exp Value I4	D4	J4	IonScore D4	IonScore J4	Exp Value D4	Exp Value J4	E4	IonScore E4	Exp Value E4	F4	IonScore F4	Exp Value F4	# Missed Cleavages
	KTHTAKTGK	1	1	1	Q05C16	K9(NVP)	1235.67	260594	0	0	0	0	0	0	0	0	0	Medium		20.55		0.15947																										2
Q12912	Lymphoid-restricted membrane protein OS=Homo sapiens GN=LRMP PE=1 SV=3 - [LRMP_HUMAN]	1.44	1	1	1	3	1.05357e+09	2.31897e+07	0	0	4.08785e+09	0	0	0	0	0	0	1.44	1	1	0	1.44	1	1									0	1.44	1	1
	Sequence	# PSMs	# Proteins	# Protein Groups	Protein Group Accessions	Modifications	MH+ [Da]	A2: Area	B2: Area	C2: Area	D2: Area	E2: Area	F2: Area	G2: Area	H2: Area	I2: Area	J2: Area	A4	G4	IonScore A4	IonScore G4	Exp Value A4	Exp Value G4	B4	H4	IonScore B4	IonScore H4	Exp Value B4	Exp Value H4	C4	I4	IonScore C4	IonScore I4	Exp Value C4	Exp Value I4	D4	J4	IonScore D4	IonScore J4	Exp Value D4	Exp Value J4	E4	IonScore E4	Exp Value E4	F4	IonScore F4	Exp Value F4	# Missed Cleavages
	VTIASLPR	3	1	1	Q12912		856.525	1.05357e+09	2.31897e+07	0	0	4.08785e+09	0	0	0	0	0	Medium		21.73		0.0355857		Medium		22		0.0432206														Medium	20.84	0.0436793				0
Q96PV6	Leukocyte receptor cluster member 8 OS=Homo sapiens GN=LENG8 PE=1 SV=2 - [LENG8_HUMAN]	0.77	1	1	1	2	0	0	0	0	0	0	560655	0	432598	0																									0	0.77	1	1					0
	Sequence	# PSMs	# Proteins	# Protein Groups	Protein Group Accessions	Modifications	MH+ [Da]	A2: Area	B2: Area	C2: Area	D2: Area	E2: Area	F2: Area	G2: Area	H2: Area	I2: Area	J2: Area	A4	G4	IonScore A4	IonScore G4	Exp Value A4	Exp Value G4	B4	H4	IonScore B4	IonScore H4	Exp Value B4	Exp Value H4	C4	I4	IonScore C4	IonScore I4	Exp Value C4	Exp Value I4	D4	J4	IonScore D4	IonScore J4	Exp Value D4	Exp Value J4	E4	IonScore E4	Exp Value E4	F4	IonScore F4	Exp Value F4	# Missed Cleavages
	EVLQAR	2	1	1	Q96PV6		715.41	0	0	0	0	0	0	560655	0	432598	0		Medium		24.71		0.0463149								Medium		20.51		0.121821													0
Q9BWH6	RNA polymerase II-associated protein 1 OS=Homo sapiens GN=RPAP1 PE=1 SV=3 - [RPAP1_HUMAN]	0.72	1	1	1	1	0	0	0	0	1.19177e+06	0	0	0	0	0																	0	0.72	1	1
	Sequence	# PSMs	# Proteins	# Protein Groups	Protein Group Accessions	Modifications	MH+ [Da]	A2: Area	B2: Area	C2: Area	D2: Area	E2: Area	F2: Area	G2: Area	H2: Area	I2: Area	J2: Area	A4	G4	IonScore A4	IonScore G4	Exp Value A4	Exp Value G4	B4	H4	IonScore B4	IonScore H4	Exp Value B4	Exp Value H4	C4	I4	IonScore C4	IonScore I4	Exp Value C4	Exp Value I4	D4	J4	IonScore D4	IonScore J4	Exp Value D4	Exp Value J4	E4	IonScore E4	Exp Value E4	F4	IonScore F4	Exp Value F4	# Missed Cleavages
	VDGVIATAIR	1	1	1	Q9BWH6		1014.59	0	0	0	0	1.19177e+06	0	0	0	0	0																									Medium	22.17	0.081606				0
P0C0L4	Complement C4-A OS=Homo sapiens GN=C4A PE=1 SV=2 - [CO4A_HUMAN]	0.57	2	1	1	2	0	0	3.73925e+06	0	0	0	7.52272e+06	0	0	0									0	0.57	1	1													0	0.57	1	1
	Sequence	# PSMs	# Proteins	# Protein Groups	Protein Group Accessions	Modifications	MH+ [Da]	A2: Area	B2: Area	C2: Area	D2: Area	E2: Area	F2: Area	G2: Area	H2: Area	I2: Area	J2: Area	A4	G4	IonScore A4	IonScore G4	Exp Value A4	Exp Value G4	B4	H4	IonScore B4	IonScore H4	Exp Value B4	Exp Value H4	C4	I4	IonScore C4	IonScore I4	Exp Value C4	Exp Value I4	D4	J4	IonScore D4	IonScore J4	Exp Value D4	Exp Value J4	E4	IonScore E4	Exp Value E4	F4	IonScore F4	Exp Value F4	# Missed Cleavages
	VGDTLNLNLR	2	2	1	P0C0L4		1114.63	0	0	3.73925e+06	0	0	0	7.52272e+06	0	0	0		Medium		22.27		0.0892353							Medium		23.83		0.062514														0
Q8NCM8	Cytoplasmic dynein 2 heavy chain 1 OS=Homo sapiens GN=DYNC2H1 PE=1 SV=4 - [DYHC2_HUMAN]	0.33	1	1	1	1	2.926e+06	0	0	0	0	0	0	0	0	0	0	0.33	1	1
	Sequence	# PSMs	# Proteins	# Protein Groups	Protein Group Accessions	Modifications	MH+ [Da]	A2: Area	B2: Area	C2: Area	D2: Area	E2: Area	F2: Area	G2: Area	H2: Area	I2: Area	J2: Area	A4	G4	IonScore A4	IonScore G4	Exp Value A4	Exp Value G4	B4	H4	IonScore B4	IonScore H4	Exp Value B4	Exp Value H4	C4	I4	IonScore C4	IonScore I4	Exp Value C4	Exp Value I4	D4	J4	IonScore D4	IonScore J4	Exp Value D4	Exp Value J4	E4	IonScore E4	Exp Value E4	F4	IonScore F4	Exp Value F4	# Missed Cleavages
	TCLEEWTKSAGLEK	1	1	1	Q8NCM8		1594.77	2.926e+06	0	0	0	0	0	0	0	0	0	Medium		25.69		0.0466709																										1
[truncated: 10 more columns]

## Sheet: Proteins
							C3_2h_1_10	C3_15min_1_100	B3.1_2h_1_10	B3.1_15min_1_100	B3.2_2h_1_10	B3.2_15min_1_100	B3.3_2h_1_10	B3.3_15min_1_100	B3.4_2h_1_10	B3.4_15min_1_100
Accession	Description	ΣCoverage	Σ# Proteins	Σ# Unique Peptides	Σ# Peptides	Σ# PSMs	A2: Area	B2: Area	C2: Area	D2: Area	E2: Area	F2: Area	G2: Area	H2: Area	I2: Area	J2: Area	Score A4	Coverage A4	# Peptides A4	# PSM A4	Score B4	Coverage B4	# Peptides B4	# PSM B4	Score C4	Coverage C4	# Peptides C4	# PSM C4	Score D4	Coverage D4	# Peptides D4	# PSM D4	Score E4	Coverage E4	# Peptides E4	# PSM E4	Score F4	Coverage F4	# Peptides F4	# PSM F4	Score G4	Coverage G4	# Peptides G4	# PSM G4	Score H4	Coverage H4	# Peptides H4	# PSM H4	Score I4
P62805	Histone H4 OS=Homo sapiens GN=HIST1H4A PE=1 SV=2 - [H4_HUMAN]	79.61	1	23	23	177	3.03469e+07	221955	3.28664e+08	5.37129e+06	2.76128e+08	3.28137e+06	6.99503e+08	2.57397e+06	4.16229e+08	3.30867e+06	205.454	53.4	8	12	27.9036	16.5	3	3	560.796	74.76	15	27	261.37	54.37	13	15	525.323	72.82	14	26	125.101	24.27	7	10	799.394	73.79	17	33	90.818	36.89	8	9	874.82
P23527	Histone H2B type 1-O OS=Homo sapiens GN=HIST1H2BO PE=1 SV=3 - [H2B1O_HUMAN]	76.19	17	20	20	160	3.24428e+06	0	8.9273e+08	1.44047e+07	7.08334e+08	3.87221e+06	1.04711e+09	7.02155e+06	8.27903e+08	6.54723e+06	171.22	19.84	2	3					551.756	71.43	12	33	156.84	51.59	6	9	512.304	69.84	11	23	55.0344	30.95	3	4	774.368	76.19	15	39	74.6692	26.19	3	5	1103.84
P35527	Keratin, type I cytoskeletal 9 OS=Homo sapiens GN=KRT9 PE=1 SV=3 - [K1C9_HUMAN]	57.78	2	22	22	63	1.39384e+06	0	7.3026e+06	0	1.17829e+08	0	2.35007e+07	632187	5.11871e+07	0	140.144	8.03	5	6					179.717	18.78	3	3					856.125	44.78	20	32					120.474	17.01	2	2	0	2.41	1	1	655.065
P04908	Histone H2A type 1-B/E OS=Homo sapiens GN=HIST1H2AB PE=1 SV=2 - [H2A1B_HUMAN]	43.85	15	9	9	60	6.98586e+06	0	5.25539e+08	1.46077e+07	8.96506e+08	7.94099e+06	1.0674e+09	1.82136e+07	8.32819e+08	8.21538e+06	80.2963	26.92	3	3					218.796	38.46	5	8	104.966	23.08	4	9	223.491	35.38	5	8	121.388	12.31	2	4	240.081	39.23	5	9	65.8406	6.92	1	3	257.969
CON_002203273	SWISS-PROT:P04264 Tax_Id=9606 Gene_Symbol=KRT1 Keratin, type II cytoskeletal 1	41.61	6	19	22	91	3.37266e+06	0	1.83423e+07	155243	1.57771e+08	0	4.88766e+07	309333	7.26277e+07	0	687.305	33.23	18	21					408.004	21.27	10	11	53.76	1.55	1	1	918.789	26.86	16	23					646.882	26.24	13	14	96.2201	5.28	3	3	813.507
P68431	Histone H3.1 OS=Homo sapiens GN=HIST1H3A PE=1 SV=2 - [H31_HUMAN]	40.44	5	14	14	51	1.93747e+07	102602	1.09263e+07	4.46976e+06	1.70408e+08	1.9674e+06	3.13515e+07	1.22604e+06	9.2243e+06	1.77402e+06	37.0477	16.18	3	4	0	6.62	1	1	24.21	21.32	3	3	42.589	34.56	6	6	123.146	29.41	8	11	33	13.97	3	3	56.8759	21.32	7	8	35.85	18.38	3	4	88.6
P35908	Keratin, type II cytoskeletal 2 epidermal OS=Homo sapiens GN=KRT2 PE=1 SV=2 - [K22E_HUMAN]	32.39	24	9	15	44	3.14458e+06	0	1.50161e+07	980236	1.0147e+08	0	35018164	305223	4.77316e+07	0	406.575	18	10	12					202.579	8.61	4	4	138.137	10.64	4	5	296.685	15.18	9	10					300.891	17.37	8	8	55.9	1.88	1	1	123.914
P13645	Keratin, type I cytoskeletal 10 OS=Homo sapiens GN=KRT10 PE=1 SV=6 - [K1C10_HUMAN]	32.02	24	18	20	69	2.01261e+06	0	1.14748e+07	493822	2.49553e+07	0	3.96425e+07	0	8.39253e+06	0	634.735	29.97	19	22					390.923	17.47	10	10	141.654	5.99	3	3	543.642	22.43	15	17					507.446	17.29	8	9					317.296
CON_003844445	SWISS-PROT:P02533 Tax_Id=9606 Gene_Symbol=KRT14 Keratin, type I cytoskeletal 14	26.69	21	2	9	19	1.53322e+06	0	0	166393	1.1153e+07	0	2.58098e+06	0	3.03831e+06	0	149.105	11.02	4	4									28.37	5.72	2	2	319.604	22.46	8	8					62.27	4.66	1	1					238.196
CON_Trypsin	SWISS-PROT:P00761 TRYP_PIG Trypsin - Sus scrofa Pig	25.11	1	5	5	224	3.53253e+09	4.99753e+07	1.08748e+10	1.47933e+08	1.19188e+10	1.9684e+08	4.39493e+09	1.66146e+08	3.84591e+09	2.1775e+08	829.172	25.11	5	51	137.279	16.45	3	14	548.83	25.11	5	25	270.44	16.45	3	17	668.572	25.11	5	29	190.309	16.45	3	18	389.287	25.11	5	18	259.041	25.11	4	18	516.829
P48668	Keratin, type II cytoskeletal 6C OS=Homo sapiens GN=KRT6C PE=1 SV=3 - [K2C6C_HUMAN]	23.94	21	5	11	16	2.32824e+06	0	0	95757	8.40946e+06	0	1.04929e+07	0	0	0	247.347	19.33	8	8									70.5556	3.37	2	2	94.4744	7.09	4	4					59.6096	4.08	2	2
CON_007212703	SWISS-PROT:P05785| Bos taurus Gene_Symbol=KRT14 keratin 19 isoform 8	20.96	23	1	8	16	1.53322e+06	0	0	145883	1.07221e+07	0	2.58098e+06	0	2.68437e+06	0	130.661	9.64	4	4									28.37	1.47	1	1	262.196	19.08	7	7					62.27	4.61	1	1					170.774
CON_007083981	SWISS-PROT:P02769 Bos taurus Bovine serum albumin precursor	18.45	4	11	11	47	647457	1.3999e+06	1.14306e+06	1.57204e+06	1.32684e+06	1.7355e+06	1.00618e+06	1.63666e+06	0	2.50907e+06	80.7707	5.44	3	3	211.145	14.99	8	10	27.8	1.81	1	1	207.486	11.04	6	8	50.69	1.81	1	1	155.256	11.04	6	6	27.71	1.81	1	1	183.868	11.04	6	7
P08779	Keratin, type I cytoskeletal 16 OS=Homo sapiens GN=KRT16 PE=1 SV=4 - [K1C16_HUMAN]	17.55	20	2	7	12	1.61649e+06	0	0	145883	1.03765e+07	0	0	0	1.86475e+06	0	123.32	10.78	4	4						0			28.37	1.48	1	1	138.089	13.11	6	6													36.43
P13647	Keratin, type II cytoskeletal 5 OS=Homo sapiens GN=KRT5 PE=1 SV=3 - [K2C5_HUMAN]	13.73	15	3	8	17	2.12785e+06	0	0	244203	1.07956e+07	0	1.04929e+07	94507.1	3.59726e+06	0	156.848	9.15	5	5									41.16	1.86	1	1	157.013	12.03	7	7					59.6096	3.9	2	2	64.4	1.86	1	1	39.62
CON_008458461	TREMBL:A2A5Y0 Tax_Id=10090 Gene_Symbol=Krt31 keratin complex 1, acidic, gene 1	10.1	20	2	4	6	1.5852e+06	0	0	145883	10443728	0	0	0	0	0	35.91	1.68	1	1									28.37	1.68	1	1	111.431	10.1	4	4
P81605	Dermcidin OS=Homo sapiens GN=DCD PE=1 SV=2 - [DCD_HUMAN]	10	1	1	1	2	158064	0	0	0	3.02553e+06	0	0	0	0	0	44.4	10	1	1													27.48	10	1	1
P07477	Trypsin-1 OS=Homo sapiens GN=PRSS1 PE=1 SV=1 - [TRY1_HUMAN]	8.1	3	1	1	1	4.37536e+08	0	0	0	0	0	0	0	0	0	22.26	8.1	1	1
CON_6686303	SWISS-PROT:Q92764 Keratin, type I cuticular HA5 Hair keratin, type I HA5	6.35	12	1	3	6	1.5852e+06	0	0	145883	5.88074e+06	0	0	0	0	0	35.91	1.65	1	1									28.37	1.65	1	1	50.5129	6.35	3	4
CON_001248002	TREMBL:Q61726 Tax_Id=10090 Gene_Symbol=5430421N21Rik Keratin type II	5.85	4	3	5	5	0	0	0	0	1.3386e+07	0	0	0	0	0																	153.349	5.85	5	5
P05090	Apolipoprotein D OS=Homo sapiens GN=APOD PE=1 SV=1 - [APOD_HUMAN]	5.82	1	1	1	1	0	0	3.65176e+06	0	0	0	0	0	0	0									42.16	5.82	1	1
P78386	Keratin, type II cuticular Hb5 OS=Homo sapiens GN=KRT85 PE=1 SV=1 - [KRT85_HUMAN]	5.33	1	2	4	4	0	0	0	0	1.11128e+07	0	0	0	0	0		0															109.29	5.33	4	4						0
P35030	Trypsin-3 OS=Homo sapiens GN=PRSS3 PE=1 SV=2 - [TRY3_HUMAN]	4.28	1	1	1	5	547214	0	2.11399e+06	0	2.24857e+06	0	1.33795e+06	0	750863	0	64.41	4.28	1	1					70.62	4.28	1	1					71.85	4.28	1	1					36.7	4.28	1	1					54.43
P20674	Cytochrome c oxidase subunit 5A, mitochondrial OS=Homo sapiens GN=COX5A PE=1 SV=2 - [COX5A_HUMAN]	4	1	1	1	1	129696	0	0	0	0	0	0	0	0	0	0	4	1	1
O76013	Keratin, type I cuticular Ha6 OS=Homo sapiens GN=KRT36 PE=1 SV=1 - [KRT36_HUMAN]	3.43	11	1	2	4	1.5852e+06	0	0	145883	1.01246e+07	0	0	0	0	0	35.91	1.5	1	1									28.37	1.5	1	1	37.2533	3.43	2	2
P18848	Cyclic AMP-dependent transcription factor ATF-4 OS=Homo sapiens GN=ATF4 PE=1 SV=3 - [ATF4_HUMAN]	2.28	1	1	1	1	0	0	0	0	3273307	0	0	0	0	0																	0	2.28	1	1
Q86SS6	Synaptotagmin-9 OS=Homo sapiens GN=SYT9 PE=2 SV=1 - [SYT9_HUMAN]	2.24	1	1	1	1	0	0	0	0	0	0	0	0	2.24269e+06	0																																	22.3
O15127	Secretory carrier-associated membrane protein 2 OS=Homo sapiens GN=SCAMP2 PE=1 SV=2 - [SCAM2_HUMAN]	2.13	1	1	1	1	0	0	871992	0	0	0	0	0	0	0									0	2.13	1	1
Q8N490	Probable hydrolase PNKD OS=Homo sapiens GN=PNKD PE=1 SV=2 - [PNKD_HUMAN]	2.08	1	1	1	1	0	0	0	0	3.45942e+06	0	0	0	0	0																	0	2.08	1	1
Q86SE5	RNA-binding Raly-like protein OS=Homo sapiens GN=RALYL PE=1 SV=2 - [RALYL_HUMAN]	2.06	1	1	1	1	5.45289e+06	0	0	0	0	0	0	0	0	0	30.94	2.06	1	1
CON_102456	SWISS-PROT:Q9NSB4 Keratin, type II cuticular Hb2 Hair keratin, type II Hb2 - Homo sapiens Human	1.95	2	1	1	1	0	0	0	0	2.88692e+07	0	0	0	0	0		0															68.49	1.95	1	1						0
Q9NVS9	Pyridoxine-5'-phosphate oxidase OS=Homo sapiens GN=PNPO PE=1 SV=1 - [PNPO_HUMAN]	1.92	5	1	1	1	3.31582e+06	0	0	0	0	0	0	0	0	0	27.27	1.92	1	1
Q9H008	Phospholysine phosphohistidine inorganic pyrophosphate phosphatase OS=Homo sapiens GN=LHPP PE=1 SV=2 - [LHPP_HUMAN]	1.85	1	1	1	2	5.3657e+06	0	0	0	0	0	5.37706e+06	0	0	0	0	1.85	1	1																					23.19	1.85	1	1
Q8NHH1	Tubulin polyglutamylase TTLL11 OS=Homo sapiens GN=TTLL11 PE=2 SV=1 - [TTL11_HUMAN]	1.67	1	1	1	1	0	0	0	0	5593397	0	0	0	0	0																	28.65	1.67	1	1
Q05C16	Leucine-rich repeat-containing protein 63 OS=Homo sapiens GN=LRRC63 PE=2 SV=2 - [LRC63_HUMAN]	1.55	1	1	1	1	260594	0	0	0	0	0	0	0	0	0	0	1.55	1	1
Q12912	Lymphoid-restricted membrane protein OS=Homo sapiens GN=LRMP PE=1 SV=3 - [LRMP_HUMAN]	1.44	1	1	1	3	1.05357e+09	2.31897e+07	0	0	4.08785e+09	0	0	0	0	0	0	1.44	1	1	0	1.44	1	1									0	1.44	1	1
Q96PV6	Leukocyte receptor cluster member 8 OS=Homo sapiens GN=LENG8 PE=1 SV=2 - [LENG8_HUMAN]	0.77	1	1	1	2	0	0	0	0	0	0	560655	0	432598	0																									0	0.77	1	1					0
Q9BWH6	RNA polymerase II-associated protein 1 OS=Homo sapiens GN=RPAP1 PE=1 SV=3 - [RPAP1_HUMAN]	0.72	1	1	1	1	0	0	0	0	1.19177e+06	0	0	0	0	0																	0	0.72	1	1
P0C0L4	Complement C4-A OS=Homo sapiens GN=C4A PE=1 SV=2 - [CO4A_HUMAN]	0.57	2	1	1	2	0	0	3.73925e+06	0	0	0	7.52272e+06	0	0	0									0	0.57	1	1													0	0.57	1	1
Q8NCM8	Cytoplasmic dynein 2 heavy chain 1 OS=Homo sapiens GN=DYNC2H1 PE=1 SV=4 - [DYHC2_HUMAN]	0.33	1	1	1	1	2.926e+06	0	0	0	0	0	0	0	0	0	0	0.33	1	1
[truncated: 10 more columns]

## Sheet: Peptides
							C3_2h_1_10	C3_15min_1_100	B3.1_2h_1_10	B3.1_15min_1_100	B3.2_2h_1_10	B3.2_15min_1_100	B3.3_2h_1_10	B3.3_15min_1_100	B3.4_2h_1_10	B3.4_15min_1_100
Sequence	# PSMs	# Proteins	# Protein Groups	Protein Group Accessions	Modifications	MH+ [Da]	A2: Area	B2: Area	C2: Area	D2: Area	E2: Area	F2: Area	G2: Area	H2: Area	I2: Area	J2: Area	A4	G4	IonScore A4	IonScore G4	Exp Value A4	Exp Value G4	B4	H4	IonScore B4	IonScore H4	Exp Value B4	Exp Value H4	C4	I4	IonScore C4	IonScore I4	Exp Value C4	Exp Value I4	D4	J4	IonScore D4	IonScore J4	Exp Value D4	Exp Value J4	E4	IonScore E4	Exp Value E4	F4	IonScore F4	Exp Value F4	# Missed Cleavages
GSLGGGFSSGGFSGGSFSR	6	2	1	P13645		1707.77	1.64531e+06	0	1.12275e+07	1.06807e+06	2.33744e+07	0	5.7991e+07	0	1.21991e+07	0	High	High	128.1	134.08	1.65723e-12	4.182e-13							High	High	118.07	139.6	1.18526e-11	1.17323e-13	High		111.95		6.79751e-11		High	119.9	1.05399e-11				0
GGGGGGYGSGGSSYGSGGGSYGSGGGGGGGR	5	2	1	CON_002203273		2383.95	1.72948e+06	0	0	0	2.35225e+07	0	0	0	1.44426e+06	0	High		114.44		2.33837e-12									High		93.37		6.33649e-10							High	102.34	3.50067e-11				0
ELTTEIDNNIEQISSYK	4	2	1	P13645		1996.97	618713	0	5.08342e+06	0	1.12631e+07	0	1.93379e+07	0	0	0	High	High	112.84	116.78	1.14659e-10	4.72261e-11							High		72.07		1.38764e-06								High	77.11	4.47433e-07				0
LGEHNIDVLEGNEQFINAAK	30	1	1	CON_Trypsin		2211.11	2.58737e+09	1.38585e+06	1.0114e+10	1.0576e+07	1.08956e+10	2.0781e+06	6.18676e+09	8.05355e+06	6.12005e+09	3.03512e+06	High	High	103.86	95.86	1.21495e-09	7.6658e-09	High	High	82.39	69.57	1.77932e-07	3.19079e-06	High	High	100.35	123.55	2.68468e-09	1.38874e-11	High	High	98.18	57.58	4.58445e-09	5.1589e-05	High	92.33	1.70466e-08	High	38.12	0.00450177	0
GQVGGDVNVEMDAAPGVDLSR	1	5	2	CON_003844445;CON_007212703		2085.99	479832	0	0	0	0	0	0	0	0	0	High		100.78		1.64614e-09																										0
AMGIMNSFVNDIFER	9	14	1	P23527	M2(Oxidation)	1759.81	1.16524e+06	0	9.45561e+07	0	1.09481e+08	0	1.04512e+07	0	8.17617e+07	0	High	High	95.63	103.27	3.48747e-09	6.02851e-10							High	High	99.6	100.88	1.38156e-09	1.06156e-09							High	99.85	1.34568e-09				0
YEELQITAGR	7	3	1	CON_002203273		1179.6	2.76367e+06	0	1.31258e+07	155243	9.79458e+07	0	2.91985e+07	280527	5.07427e+07	0	High	High	89.75	63.84	1.48825e-08	5.74136e-06		High		72.2		8.46596e-07	High	High	59.52	73.13	1.67529e-05	6.39625e-07	High		53.76		5.53256e-05		High	81.34	1.03199e-07				0
YEELQVTVGR	7	2	1	P35908		1193.62	778252	0	6.14588e+06	0	5.35631e+06	0	1.03737e+07	0	1.19106e+06	0	High	High	88.32	71.08	2.63544e-08	1.40759e-06							High	High	80.03	33.71	1.77768e-07	0.00768205							High	80.63	1.56127e-07				0
AMGIMNSFVNDIFER	6	14	1	P23527		1743.82	5.29534e+06	0	4.40601e+08	0	425556901	0	3.57183e+08	0	465522898	0	High	High	87.4	115.11	2.62037e-08	4.23938e-11							High	High	100.07	107.64	1.41206e-09	2.36757e-10							Medium	23.13	0.0661514				0
NLDLDSIIAEVK	3	14	3	P35908;P48668;P13647		1329.73	3.46024e+06	0	0	0	1.19756e+07	0	1.58004e+07	0	0	0	High	Medium	86.31	25.08	5.99912e-08	0.0774588																			High	69.22	2.85423e-06				0
QGVDADINGLR	6	2	1	P35527		1157.59	536355	0	5.19412e+06	0	9.77914e+07	0	0	0	2.04433e+06	0	High		81.35		9.38015e-08								High	High	57.74	37.98	2.19589e-05	0.00203803							High	99.59	1.40673e-09				0
QSLEASLAETEGR	6	4	1	P13645		1390.68	1.35961e+06	0	6.43694e+06	0	1.41154e+07	0	1.27666e+07	0	3.60013e+06	0	High	High	80.93	111.72	1.36826e-07	1.13397e-10							High	High	55.89	54.92	4.74043e-05	5.99119e-05							High	93.52	8.3813e-09				0
GQTGGDVNVEMDAAPGVDLSR	1	3	1	P08779		2087.97	729634	0	0	0	0	0	0	0	0	0	High		80.86		1.06646e-07																										0
AIGGGLSSVGGGSSTIK	1	2	1	P48668		1447.78	339900	0	0	0	0	0	0	0	0	0	High		80.19		1.49801e-07																										0
FLEQQNQVLQTK	7	11	2	CON_002203273;P35908		1475.79	4.48363e+06	0	2.93341e+07	0	2.31359e+08	0	7.72276e+07	305223	1.13854e+08	0	High	High	77.65	78.79	3.53889e-07	2.6492e-07		High		55.9		5.48779e-05	High	High	70.96	65.19	1.6234e-06	6.22031e-06							High	85.92	5.12996e-08				0
NVQDAIADAEQR	2	2	1	P35908		1329.64	461644	0	0	0	3.40914e+06	0	0	0	0	0	High		74.1		5.01868e-07																				High	47.47	0.000246208				0
NMQDMVEDYR	2	2	1	CON_002203273		1300.53	492101	0	0	0	1.30658e+07	0	0	0	0	0	High		73.43		5.22033e-08																				High	54.16	4.60449e-06				0
NVQALEIELQSQLALK	1	2	1	P13645		1797.01	579284	0	0	0	0	0	0	0	0	0	High		73.17		5.87976e-07																										0
YEELQVTAGR	1	8	1	P48668		1165.59	314653	0	0	0	0	0	0	0	0	0	High		72.71		7.82263e-07																										0
QISNLQQSISDAEQR	8	2	1	CON_002203273		1716.85	805685	0	4.04327e+06	0	5.9659e+07	0	1.65503e+07	0	3.92337e+07	0	High	High	69.96	98.58	3.29521e-06	4.38908e-09							High	High	98.62	104.09	4.34884e-09	1.23417e-09							High	68.52	4.37984e-06				0
SKAEAESLYQSKYEELQITAGR	2	2	1	CON_002203273		2501.25	642341	0	0	0	0	0	4.83083e+06	0	0	0	High	High	69.62	69.57	3.97284e-06	4.08509e-06																									2
SLDLDSIIAEVK	3	7	1	CON_002203273		1302.72	2.87068e+06	0	0	0	8.67396e+07	0	0	0	4.01852e+07	0	High		69.15		1.92157e-06									High		58.77		2.3694e-05							High	92.07	9.84077e-09				0
SGGGFSSGSAGIINYQR	5	2	1	CON_002203273		1657.79	316742	0	591320	0	5.01792e+06	0	3.15583e+06	0	1.99748e+06	0	High	High	68.96	68.68	2.01386e-06	2.17508e-06							High	High	63.07	69.39	7.96476e-06	1.85854e-06							High	72.65	8.71917e-07				0
IRLENEIQTYR	8	3	1	P13645		1434.77	256981	0	1.67915e+06	0	5.2361e+06	0	1.5066e+07	0	5.66736e+06	0	High	High	68.07	72.06	3.02553e-06	1.14814e-06							High	High	69.21	54.73	2.33303e-06	6.20864e-05							High	61.25	1.4023e-05				1
QSVEADINGLR	5	9	1	P13645		1201.62	645892	0	1.06252e+07	0	1.71644e+07	0	7.85641e+06	0	5.58469e+06	0	High	High	67.98	62.96	2.64307e-06	8.49785e-06							High	High	73.6	45.16	7.35529e-07	0.00051357							High	70.86	1.35358e-06				0
VLEGNEQFINAAK	5	1	1	P35030		1432.74	547214	0	2.11399e+06	0	2.24857e+06	0	1.33795e+06	0	750863	0	High	High	64.41	36.7	7.67955e-06	0.00439351							High	High	70.62	54.43	1.70358e-06	7.08537e-05							High	71.85	1.30953e-06				0
IITHPNFNGNTLDNDIMLIK	20	1	1	CON_Trypsin		2283.18	1.92484e+09	0	6.64415e+09	0	7714243586	0	5.32725e+09	505738	3.79198e+09	0	High	High	63.94	51.24	1.22708e-05	0.000228493		High		31.31		0.0242221	High	High	47.88	51.66	0.000495306	0.000208454							High	58.37	4.28633e-05				0
KTVTAMDVVYALK	10	1	1	P62805		1438.8	2.62252e+06	0	8.22922e+06	0	1.42479e+07	0	2.40578e+07	0	1.13586e+07	0	High	High	62.68	104.25	6.42018e-06	4.41609e-10							High	High	65.42	115.33	3.37317e-06	3.4438e-11							High	104.04	5.18711e-10				1
ISGLIYEETR	9	1	1	P62805		1180.62	2.71929e+07	0	3.4976e+08	0	3.06455e+08	0	4.36162e+08	0	2.522e+08	0	High	High	60.73	44.92	1.47924e-05	0.000565298							High	High	57.14	51.76	3.40992e-05	0.000117025							High	56.4	3.95175e-05				0
DAEAWFNEK	6	9	1	P13645		1109.49	1.72993e+06	0	1.89699e+06	267510	6.65979e+06	0	9.39523e+06	0	1.58495e+06	0	High	High	60.59	58.13	3.88472e-06	7.9215e-06							High	High	47.94	47.76	8.35609e-05	8.45846e-05	High		54.73		1.61526e-05		High	55.1	1.57605e-05				0
SLNNQFASFIDK	6	3	1	CON_002203273		1383.69	1.61167e+06	0	8.53112e+06	0	1.44009e+08	0	4.02038e+07	0	5.32868e+07	0	High	High	60.21	65.5	1.86748e-05	5.59449e-06							High	High	70.79	82.89	1.63402e-06	1.09748e-07							High	73.77	8.62605e-07				0
IITHPNFNGNTLDNDIMLIKLSSPATLNSR	7	1	1	CON_Trypsin		3309.73	1.93443e+07	0	5.04417e+07	0	6.88033e+07	0	4.14527e+07	0	2.16945e+07	0	High	High	59.83	48.83	4.20128e-05	0.000529564							High	High	58.56	37.6	5.67711e-05	0.00708154							High	49.94	0.000405565				1
LSSPATLNSR	38	1	1	CON_Trypsin		1045.56	2.10921e+09	1.40955e+07	2.56435e+08	4.65125e+07	4.20043e+09	6.65489e+07	8.53954e+07	5.01572e+07	9.18271e+07	6.27383e+07	High	High	59.54	42.61	1.72318e-05	0.000874502	High	High	47.33	41.02	0.000286637	0.00122555	High	High	50.11	48.53	0.000127236	0.000223749	High	High	48.23	35.98	0.000232987	0.0039114	High	55.6	4.26905e-05	High	53.48	6.95555e-05	0
VFLENVIR	12	1	1	P62805		989.577	3.27784e+07	0	2.34798e+08	947427	2.5522e+07	221164	6.64213e+08	77811	4.24405e+08	251631	High	High	58.29	49.9	1.06e-05	7.31654e-05		Medium		22.68		0.038575	High	High	56.32	62.54	1.66842e-05	3.98388e-06	High	High	44.17	35.13	0.00027372	0.00219435	High	33.6	0.00312109	High	31.18	0.00544886	0
LALDVEIATYR	3	25	3	P35908;P48668;P13647		1263.69	941418	0	0	0	4.31831e+06	0	5.1854e+06	0	0	0	High	High	57.42	59.96	2.95248e-05	1.65517e-05																			Medium	23.75	0.0691582				0
VATVSLPR	114	1	1	CON_Trypsin		842.511	5901016658	1.34444e+08	1.58661e+10	3.86711e+08	1.71464e+10	5.21894e+08	1.67077e+09	4.40227e+08	1.6257e+09	5.87476e+08	High	High	56.48	54.89	1.37192e-05	1.97847e-05	High	High	45.35	57.83	0.000177963	1.00538e-05	High	High	56.8	42.38	1.27447e-05	0.0003035	High	High	49.77	55.22	6.43176e-05	1.83371e-05	High	54.8	1.73844e-05	High	49.53	6.7972e-05	0
APSTYGGGLSVSSR	2	1	1	P08779		1338.66	431139	0	0	0	1106682	0	0	0	0	0	High		55.95		4.76432e-05																				High	36.99	0.00374974				0
GFSSGSAVVSGGSR	4	3	1	P35908		1254.61	1.01695e+06	0	0	400412	8.27852e+06	0	0	0	0	0	High		54.96		4.05325e-05														High		57.64		2.53976e-05		High	49.04	0.000167149				0
APSTYGGGLSVSSSR	3	2	1	CON_003844445		1425.7	404630	0	0	0	9.19573e+06	0	0	0	2.92659e+06	0	High		54.51		7.02685e-05									High		84.19		7.31646e-08							High	79.93	2.13412e-07				0
SKAEAESLYQSK	1	2	1	CON_002203273		1340.67	211554	0	0	0	0	0	0	0	0	0	High		53.55		7.7054e-05																										1
TAAENDFVTLK	3	2	1	P35908		1208.62	495487	0	0	0	8.71418e+06	0	2.31608e+06	0	0	0	High	High	52.88	42.61	7.83148e-05	0.000795002																			High	61.77	9.64646e-06				0
LENEIQTYR	3	4	1	P13645		1165.58	805294	0	9.41327e+06	0	2.58763e+07	0	0	0	0	0	High		51.75		8.48797e-05								High		56.26		3.00472e-05								High	58.61	1.75594e-05				0
SQYEQLAEQNR	2	2	1	P13645		1365.64	1.06269e+06	0	0	0	2.15006e+07	0	0	0	0	0	High		51.44		6.53193e-05																				High	64.52	2.86078e-06				0
SKELTTEIDNNIEQISSYKSEITELRR	1	2	1	P13645		3196.63	683736	0	0	0	0	0	0	0	0	0	High		51.21		0.000360252																										3
IITHPNFNGNTLDNDIMLIK	12	1	1	CON_Trypsin	M17(Oxidation)	2299.17	2.61785e+08	0	9.6294e+08	0	1.35487e+09	0	5.26173e+08	0	4.35111e+08	0	High	High	51.05	50.22	0.000257165	0.000311323							High	High	65.9	67.17	8.26382e-06	6.16852e-06							High	70.94	2.61345e-06				0
TNAENEFVTIK	5	2	1	CON_002203273		1265.64	1.23844e+06	0	1.25669e+07	0	9.01881e+07	0	8.84022e+06	0	3.93308e+07	0	High	High	50.45	48.98	0.000144702	0.000203623							High	High	53.63	67.55	7.23963e-05	2.83026e-06							High	57.52	2.98263e-05				0
YENEVALR	2	2	1	P13645		993.499	287263	0	0	0	2.83512e+06	0	0	0	0	0	High		50.39		9.87242e-05																				High	50.06	0.000106518				0
TNAENEFVTIKK	7	2	1	CON_002203273		1393.73	1.21464e+06	0	2.37374e+06	0	2.20607e+07	0	0	342250	2.91296e+06	0	High		49.14		0.000204181			Medium		21.84		0.140092	High	High	34.48	36.24	0.00607749	0.00507455							High	66.16	4.13996e-06				1
AGLQFPVGR	26	15	1	P04908		944.531	9.4334e+06	0	1.29842e+09	4.30324e+07	1.57239e+09	1.55124e+07	1.77025e+09	1.82136e+07	1.31369e+09	2.4158e+07	High	High	48.47	76.28	0.000151478	2.4728e-07		High		58.58		1.45609e-05	High	High	68.46	69.67	1.49689e-06	1.13289e-06	High	High	45.34	62.5	0.000307036	5.90458e-06	High	63.31	4.89992e-06	High	68.38	1.52472e-06	0
DYQELMNVK	1	8	1	P35908		1139.54	226578	0	0	0	0	0	0	0	0	0	High		48.4		0.000117803																										0
VLDELTLTK	4	3	1	P13645		1031.6	1.77327e+06	0	5.1349e+06	0	0	0	1.25491e+07	0	5.66549e+06	0	High	High	47.63	59	0.000137204	1.00085e-05							High	High	51.25	55.86	5.96166e-05	2.06237e-05													0
HLVDEPQNLIK	9	2	1	CON_007083981		1305.72	671009	360368	1.14306e+06	657685	1.32684e+06	769660	1.00618e+06	672194	0	1.15855e+06	High	Medium	47.47	27.71	0.000196071	0.0176211	High	High	55.97	38.91	2.89605e-05	0.00135598	Medium		27.8		0.0183384		High	High	38.87	41.84	0.0014269	0.000821568	High	50.69	9.3841e-05	High	37.6	0.00199847	0
DYQELMNTK	4	4	1	CON_002203273		1141.52	701193	0	0	0	4.02483e+07	0	6.74184e+06	0	1.48486e+07	0	High	Medium	46.77	30.24	0.000148316	0.0067656								High		35.54		0.00198271							High	49.13	8.67478e-05				0
LALDIEIATYR	2	14	1	CON_002203273		1277.71	579349	0	0	0	0	0	0	0	0	0	High		46.6		0.00025378																										0
IGLGGRGGSGGSYGR	2	2	1	P35527		1350.69	1.2652e+06	0	0	0	0	0	0	632187	0	0	High		46.57		0.000402034			Medium		23.6		0.0803189																			1
DNIQGITKPAIR	20	1	1	P62805		1325.75	3.10695e+07	181555	3.81202e+08	4.61624e+06	3.79021e+08	3.71343e+06	4.88248e+08	1.25688e+06	3.72469e+08	3.53629e+06	High	High	45.96	51.94	0.000281399	7.13304e-05	Medium	High	26.66	53.34	0.023951	5.19061e-05	High	High	45.09	49.79	0.000345362	0.000117024	High	High	54.46	46.07	3.99278e-05	0.00030155	High	50.69	9.34145e-05	High	46.82	0.000230846	0
KESYSIYVYK	12	7	1	P23527		1279.66	1.19321e+06	0	2.90666e+08	406739	2.93e+08	0	2.17749e+08	0	1.72413e+08	168228	High	High	45.46	55.09	0.00051627	5.65279e-05							High	High	50.82	50.91	0.000147374	0.000147189	High	High	36.31	38.07	0.00401111	0.00284618	High	55.22	5.54621e-05				1
VTIAQGGVLPNIQAVLLPK	6	10	1	P04908		1931.17	9.49417e+06	0	224442880	0	640304884	0	1384712155	0	1147391623	0	High	High	45.39	55.18	7.80484e-05	9.10167e-06							High	High	63.26	45.88	1.27457e-06	6.9721e-05							High	71.74	2.00965e-07				0
LKYENEVALR	5	2	1	P13645		1234.68	600690	0	0	0	9.99518e+06	0	0	0	7.3111e+06	0	High		44.96		0.0004149									High		34.43		0.00468752							High	39.61	0.00137292				1
IEISELNR	5	4	2	CON_002203273;P35908		973.531	1.48987e+06	0	9.56838e+06	0	6.10748e+07	0	1.09905e+07	0	2.815e+07	0	High	High	44.94	47.49	0.000431243	0.00023973							Medium	High	23.31	51.57	0.0590324	9.36963e-05							High	50.07	0.000103321				0
DAVEDLESVGK	2	1	1	P81605		1161.56	158064	0	0	0	3.02553e+06	0	0	0	0	0	High		44.4		0.000688033																				Medium	27.48	0.029745				0
SQYEQLAEQNRK	2	2	1	P13645		1493.73	530735	0	0	0	2.66701e+06	0	0	0	0	0	High		44.34		0.000710489																				High	44.19	0.000704972				1
LVNELTEFAK	7	2	1	CON_007083981		1163.63	349986	1.42193e+06	0	1.83908e+06	0	1.84595e+06	0	1.78416e+06	0	3.24768e+06	High		44.14		0.000422099		High	High	58.13	41.51	1.67659e-05	0.000769886							High	High	45.14	51.09	0.000335285	8.5195e-05				High	57.69	1.88089e-05	0
TLLDIDNTR	3	2	1	P35527		1060.56	509042	0	0	0	9.05212e+07	0	0	0	3.55294e+07	0	High		42.78		0.000867293									High		39.53		0.00174387							High	40.85	0.00131559				0
WTLLQEQGTK	1	6	2	P48668;P13647		1203.64	1.00664e+06	0	0	0	0	0	0	0	0	0	High		41.22		0.00175936																										0
RKTVTAMDVVYALKR	9	1	1	P62805		1751	260846	0	1.68804e+07	0	2.76943e+07	0	5.34968e+07	0	1.95235e+07	0	High	High	40.76	53.28	0.000789092	4.417e-05							High	High	54.85	61.45	3.077e-05	6.94659e-06							High	45.65	0.000265463				3
ISISTSGGSFR	5	1	1	P13647		1111.57	425005	0	0	244203	1.14768e+07	0	0	94507.1	3.59726e+06	0	High		40.1		0.00131927			High		64.4		5.40986e-06		High		39.62		0.00162625	High		41.16		0.00104504		High	52.5	8.35077e-05				0
TVMENFVAFVDK	10	2	1	CON_007083981		1399.69	921378	1.68158e+06	0	2.21935e+06	0	2.5909e+06	0	2.45364e+06	0	3.12097e+06	High		39.99		0.00167886		High	High	69.32	68.13	1.95891e-06	2.48412e-06							High	High	67.95	62.73	2.60527e-06	8.58669e-06				High	47.77	0.000269881	0
SLLEGEGSSGGGGR	2	2	1	P13645		1262.6	312043	0	0	0	0	0	0	0	0	0	High		39.65		0.0014633																										0
VTMQNLNDR	2	17	4	P13645;CON_003844445;P08779;CON_007212703		1090.53	2.53464e+06	0	0	0	1.24031e+07	0	0	0	0	0	High		39.36		0.00221326																				High	49.55	0.000211852				0
HLQLAIR	8	14	1	P04908		850.525	2.03002e+06	0	3.73108e+07	645599	4.76823e+08	369539	0	0	3.50437e+07	343670	High		38.98		0.000467952								High	High	41.91	34.84	0.000238343	0.00121395	Medium	Medium	28.15	25.11	0.00566502	0.0114078	High	43.19	0.000177501	Medium	23.51	0.0164893	0
NKYEDEINKR	2	15	3	CON_002203273;P48668;P13647		1308.65	1.91667e+06	0	0	0	2.67555e+06	0	0	0	0	0	High		38.89		0.00218862																				High	37.69	0.00311495				2
DAEDWFFSK	1	4	1	CON_007212703		1144.49	83666.5	0	0	0	0	0	0	0	0	0	High		38.42		0.000589907																										0
TLNDMRQEYEQLIAK	2	2	1	P35527	M5(Oxidation)	1867.92	293326	0	0	0	1.62966e+07	0	0	0	0	0	High		37.56		0.00403393																				Medium	21.39	0.17245				1
ALYDAELSQMQTHISDTSVVLSMDNNR	1	4	1	P48668		3038.42	1.60781e+06	0	0	0	0	0	0	0	0	0	High		36.93		0.00474478																										0
NKLEGLEDALQK	1	4	1	P48668		1357.73	285262	0	0	0	0	0	0	0	0	0	High		36.73		0.00448005																										1
QEYEQLIAK	3	2	1	P35527		1121.59	446921	0	0	0	7.78123e+07	0	0	0	3.19836e+07	0	High		36.37		0.0027681									High		64.96		4.19687e-06							High	34.18	0.00458333				0
LAADDFR	3	47	7	P13645;O76013;P08779;CON_6686303;CON_003844445;CON_008458461;CON_007212703		807.4	1.5852e+06	0	0	145883	1.18602e+07	0	0	0	0	0	High		35.91		0.00307738														Medium		28.37		0.0174655		High	33.36	0.00553581				0
STELLIR	5	5	1	P68431		831.495	2.04769e+07	0	0	3.68682e+06	2.39086e+08	2.15567e+06	0	1.18015e+06	0	0	High		35.88		0.003202			Medium		23.37		0.0570718							High		37.89		0.00201568		High	41.12	0.000958124	Medium	27.53	0.0218989	0
TLNDMRQEYEQLIAK	1	2	1	P35527		1851.93	2.37995e+06	0	0	0	0	0	0	0	0	0	High		35.39		0.00838297																										1
SLVNLGGSKSISISVAR	1	2	1	CON_002203273		1687.97	1.47627e+06	0	0	0	0	0	0	0	0	0	High		34.78		0.00281097																										1
AVIPLK	1	1	1	Q86SE5		640.44	5.45289e+06	0	0	0	0	0	0	0	0	0	High		30.94		0.00112753																										0
YRPGTVALR	12	5	1	P68431		1032.6	3.24124e+07	102602	7.07229e+06	6.20825e+06	1.95601e+08	3.08668e+06	7.5468e+06	0	7.04721e+06	3.45831e+06	High	Medium	30.77	21.77	0.00573708	0.0459038	Medium		22.96		0.0333844		Medium	High	26.87	34	0.0135689	0.00274694	Medium	Medium	24.33	23.46	0.0254595	0.0308809	High	32.57	0.00379045	Medium	26.51	0.0154116	0
QSVEADINGLRR	3	8	1	P13645		1357.72	1.24028e+06	0	5.55812e+06	0	6.66156e+06	0	0	0	0	0	Medium		30.46		0.0198339								High		39.43		0.00220638								Medium	26.94	0.0443041				1
TVTAMDVVYALKR	8	1	1	P62805		1466.8	770418	0	1.89623e+07	0	3.08441e+07	0	3.27826e+07	0	2.56181e+07	0	Medium	High	30.27	79.28	0.0165861	2.08917e-07							High	High	78.43	76	2.52646e-07	4.333e-07							High	70.95	1.41421e-06				1
KLPFQR	5	5	1	P68431		788.478	5.2347e+06	0	0	3.5142e+06	7.65364e+07	0	1.18032e+06	1.28439e+06	0	0	Medium	Medium	28.95	23.96	0.0128624	0.0405809		Medium		21.24		0.0759139							Medium		22.63		0.0551215		Medium	29.21	0.0121149				1
TVTAMDVVYALK	4	1	1	P62805		1310.7	2.35172e+07	0	8.58303e+07	0	8.77682e+06	0	1.54252e+08	0	0	0	Medium	High	28.45	44.39	0.0217906	0.00055497							High		46.22		0.000364141								Medium	24.5	0.0576572				0
MILIK	4	5	1	Q9NVS9		617.406	3.31582e+06	0	0	0	0	0	0	0	0	0	Medium		27.27		0.00899997																										0
KTVTAMDVVYALK	9	1	1	P62805	M6(Oxidation)	1454.79	356744	0	8.51636e+06	0	1.75547e+07	0	2.27305e+07	0	7.46966e+06	0	Medium	High	26.11	75.98	0.0344093	3.9871e-07							High	High	80.78	76.71	1.33696e-07	3.50886e-07							High	58.96	2.00751e-05				1
TCLEEWTKSAGLEK	1	1	1	Q8NCM8		1594.77	2.926e+06	0	0	0	0	0	0	0	0	0	Medium		25.69		0.0466709																										1
ILEVVK	1	1	1	P20674		700.461	129696	0	0	0	0	0	0	0	0	0	Medium		23.84		0.0408917																										0
QGRTLYGFGG	7	1	1	P62805		1055.53	1.4539e+06	0	2.55031e+08	0	1.42908e+08	0	9.46049e+08	0	4.51812e+08	130743	Medium	Medium	23.76	26.64	0.0639504	0.0329491							High	High	30.8	34.51	0.0130171	0.00548696		Medium		22.46		0.0715106	Medium	22.35	0.0884797				1
LGEHNIEVLEGNEQFINAAK	1	3	1	P07477		2225.11	4.37536e+08	0	0	0	0	0	0	0	0	0	Medium		22.26		0.190173																										0
LAGVR	2	1	1	Q9H008		515.33	5.3657e+06	0	0	0	0	0	5.37706e+06	0	0	0	Medium	Medium	22.09	23.19	0.0259567	0.0201488																									0
THNLEPYFESFINNLR	1	2	1	CON_002203273		1993.98	1.64828e+06	0	0	0	0	0	0	0	0	0	Medium		21.93		0.157417																										0
VTIASLPR	3	1	1	Q12912		856.525	1.05357e+09	2.31897e+07	0	0	4.08785e+09	0	0	0	0	0	Medium		21.73		0.0355857		Medium		22		0.0432206														Medium	20.84	0.0436793				0
IKEWYEK	1	5	1	P13645		995.52	194460	0	0	0	0	0	0	0	0	0	Medium		21.18		0.113169																										1
HGGGGGGFGGGGFGSR	3	2	1	P35908		1320.58	1.03038e+06	0	0	1.98935e+06	0	0	0	0	0	0	Medium		20.73		0.0481809														High		49.43		6.49942e-05								0
KTHTAKTGK	1	1	1	Q05C16	K9(NVP)	1235.67	260594	0	0	0	0	0	0	0	0	0	Medium		20.55		0.15947																										2
LGEYGFQNALIVR	10	3	1	CON_007083981		1479.8	0	336896	0	519427	0	432206	0	430370	0	662733							High	High	76.76	62.22	6.02013e-07	1.55946e-05							High	High	74.35	87.42	9.54934e-07	5.21666e-08				High	61.5	1.8442e-05	0
DAFLGSFLYEYSR	6	2	1	CON_007083981		1567.74	0	192724	0	229381	0	193927	0	294155	0	326177							High	High	58.6	61.95	2.08438e-05	9.79734e-06							High	High	50.42	56.53	0.000134357	3.41278e-05				High	48.1	0.000232322	0
QTALVELLK	1	1	1	CON_007083981		1014.62	0	1.0962e+06	0	0	0	0	0	0	0	0							High		36.7		0.00133623																				0
KVPQVSTPTLVEVSR	1	3	1	CON_007083981		1639.94	0	313764	0	0	0	0	0	0	0	0							Medium		27.97		0.0152406																				1
DNIQGITKPAIRR	9	1	1	P62805		1481.85	0	241440	6.70822e+06	7.01907e+06	3.83832e+06	4.2189e+06	6.19099e+06	3.31071e+06	6.10571e+06	4.12687e+06		Medium		28.41		0.0103111	Medium	High	26.88	32.27	0.0165119	0.00423942	Medium	Medium	25.93	20.57	0.0205492	0.0701601	Medium	Medium	25.18	24.78	0.0242711	0.0237852	Medium	29.01	0.00891781	Medium	22.23	0.0481721	1
DLGEEHFK	5	2	1	CON_007083981		974.457	0	146736	0	199625	0	231926	0	243196	0	218345							Medium	Medium	24.75	22.28	0.0164133	0.0289865							Medium	High	30.44	32.02	0.00442788	0.00307749				Medium	28.19	0.00743355	0
KVLRDNIQGITKPAIR	6	1	1	P62805		1822.1	0	242871	0	1.251e+06	2.57185e+06	479298	0	621328	0	962907							Medium	High	21.66	39.55	0.0167173	0.000277294							High	Medium	33.69	28.42	0.00106891	0.003597	High	38.07	0.00038209	High	55.99	6.42008e-06	2
GGSGGSHGGGSGFGGESGGSYGGGEEASGSGGGYGGGSGK	4	2	1	P35527		3223.28	0	0	1.08864e+07	0	2.15025e+07	0	2.81902e+07	0	3.76218e+07	0		High		110.89		3.34863e-12							High	High	115.12	94.75	1.07663e-12	4.61157e-10							High	64.54	1.23046e-07				0
MSGDLSSNVTVSVTSSTISSNVASK	2	2	1	P35908	M1(Oxidation)	2474.2	0	0	460836	0	0	0	2.27634e+06	0	0	0		Medium		27.96		0.0410287							High		107.63		4.79783e-10														0
GSYGSGGSSYGSGGGSYGSGGGGGGHGSYGSGSSSGGYR	3	2	1	CON_002203273		3312.31	0	0	7.87483e+06	0	0	0	1.84312e+07	0	2.19907e+07	0		High		109.45		4.66517e-12							High	High	103.38	85.38	1.148e-11	3.98886e-09													0
NDEELNKLLGR	9	3	1	P04908		1300.68	0	0	5.37512e+07	145000	5.83091e+07	0	4.72234e+07	0	3.73769e+07	0		High		69.42		2.13147e-06							High	High	85.65	76.7	5.11868e-08	3.9873e-07	High		50.13		0.000172751		High	59.52	2.07178e-05				1
TVTAMDVVYALK	4	1	1	P62805	M5(Oxidation)	1326.7	0	0	3.45428e+07	726570	0	0	8.44345e+07	0	8.64749e+07	0		High		65.9		4.43393e-06							High	High	73.03	49.82	8.58596e-07	0.000186575	High		44.13		0.000689665								0
HAVSEGTKAVTKYTSSK	11	12	1	P23527	K17(NVP)	2058.04	0	0	7.45758e+07	0	0	0	7.79959e+07	0	805083	0		High		49.51		0.00035766							High	High	66.15	57.38	7.63169e-06	5.74938e-05													2
LNDLEDALQQAK	4	2	1	CON_002203273		1357.7	0	0	5.95177e+06	0	6.95856e+07	0	1.17892e+07	0	2.907e+07	0		High		93.68		8.27099e-09							High	High	63.62	94.17	8.36432e-06	7.25453e-09							High	103.76	8.12002e-10				0
KTVTAMDVVYALKR	4	1	1	P62805		1594.9	0	0	7.58058e+06	0	1.23479e+07	0	2.7614e+07	0	10271188	0		High		68.79		1.47985e-06							High	High	60.78	62.59	9.40053e-06	6.03134e-06							High	84.21	4.07764e-08				2
HAVSEGTKAVTKYTSSK	38	12	1	P23527		1793.94	0	0	2.176e+08	5.33403e+06	2.80683e+08	1.75821e+06	1.19336e+08	8.75384e+06	1.2242e+08	3.7741e+06		High		68.36		4.09197e-06		High		43.67		0.00123277	High	High	59.64	53.88	3.04199e-05	0.00011623	High	High	65.01	38.44	9.16529e-06	0.00406741	High	82.36	1.64066e-07	High	35.98	0.00724239	2
AMGIMNSFVNDIFER	4	14	1	P23527	M2(Oxidation); M5(Oxidation)	1775.81	0	0	5.50236e+07	0	5.62753e+07	0	7.80143e+07	0	6.89784e+07	0		High		73.98		4.63936e-07							High	High	59.53	99.12	1.31487e-05	1.4328e-09							High	77.59	1.98566e-07				0
ALEESNYELEGK	3	3	1	P13645		1381.65	0	0	12571638	0	2.56153e+07	0	4.15986e+07	0	0	0		High		80.13		1.11123e-07							High		50.59		9.99552e-05								High	70.67	9.55597e-07				0
EIQTAVRLLLPGELAK	9	14	1	P23527		1751.04	0	0	6.15686e+08	0	7.2818e+07	0	7.39648e+08	549662	621435861	0		High		50.52		3.81477e-05		Medium		30.17		0.00418301	High	High	45.71	55.1	0.00011547	1.32883e-05							High	55.79	1.13362e-05				1
LLLPGELAK	8	15	1	P23527		953.602	0	0	1.6219e+09	3.6338e+07	1.40644e+09	9.46844e+06	1.86877e+09	1.17611e+07	1.39675e+09	1.52574e+07		High		50.93		2.42171e-05		High		35.32		0.000881295	High	High	45.61	40.71	8.24368e-05	0.000254754	High	Medium	52.49	25.88	1.69091e-05	0.00774678	High	50.73	2.53584e-05	High	30.62	0.00260089	0
GGSGGSYGGGSGSGGGSGGGYGGGSGGGHSGGSGGGHSGGSGGNYGGGSGSGGGSGGGYGGGSGSR	2	2	1	P35527		4972.94	0	0	5.82734e+06	0	0	0	1.88112e+07	0	0	0		Medium		23.01		0.00250017							High		45.56		1.25087e-05														0
EIQTAVRLLLPGELAKHAVSEGTKAVTKYTSSK	6	11	1	P23527		3525.96	0	0	3.21154e+08	0	4.08766e+07	0	5.32907e+08	0	4.08682e+08	0		High		40.01		0.00105257							High	High	45.18	73.06	0.000315525	4.94311e-07							High	38.53	0.0014449				4
RKTVTAMDVVYALKRQGR	6	1	1	P62805		2092.18	0	0	3.21832e+06	0	2.34372e+06	0	1.16972e+07	0	1.3039e+06	0		High		42.42		0.000675899							High	High	42.32	37.11	0.000662336	0.00229552							Medium	30	0.01185				4
GGVKRISGLIYEETR	4	1	1	P62805		1677.93	0	0	2.89409e+06	0	1.25583e+06	0	7.89274e+06	0	3.27376e+06	0		High		44.97		0.000488774							High	High	42.26	43.06	0.00095681	0.000798312							High	40.65	0.00134746				2
NILTSNNIDVK	1	1	1	P05090		1230.67	0	0	3.65176e+06	0	0	0	0	0	0	0													High		42.16		0.00120411														0
VLKQVHPDTGISSK	8	15	1	P23527	K3(NVP)	1772.94	0	0	1.8345e+07	0	5.01268e+06	0	1.29196e+07	0	8.59077e+06	0		High		34.39		0.00884314							High	High	40.25	33.54	0.00239791	0.0112417							High	33.23	0.0120497				1
SRKESYSIYVYK	2	6	1	P23527	K3(NVP)	1786.89	0	0	7.41745e+06	0	0	0	0	0	0	0													High		34.83		0.00820485														2
IAGEASRLAHYNKR	4	13	1	P23527		1585.85	0	0	2.49404e+06	0	1.19043e+07	0	1.85559e+06	0	2.30979e+06	0		High		37.84		0.0034614							High	High	33.75	36.94	0.00891888	0.00427869							High	42.76	0.00119174				2
SRKESYSIYVYK	4	6	1	P23527		1522.79	0	0	2.81184e+06	927083	0	0	0	0	1.99656e+06	610176													High	Medium	33.68	24.72	0.00876382	0.0787566	High	High	48.12	31.58	0.000319903	0.0144565							2
SRKESYSIYVYKVLKQVHPDTGISSK	6	4	1	P23527		3012.61	0	0	4.19793e+07	0	1.89988e+07	0	7.35233e+07	0	1.47976e+07	0		High		42.39		0.00161495							High	Medium	33.54	30.24	0.011972	0.0261161							Medium	23.39	0.136068				4
IAGEASR	3	14	1	P23527		703.374	0	0	244942	0	143564	0	0	0	173299	0													High	Medium	31.05	23.99	0.010797	0.0548659							High	41.46	0.000982432				0
RISGLIYEETR	4	1	1	P62805		1336.72	0	0	7.37151e+06	0	0	0	2.69122e+07	0	8.8024e+06	0		High		37.61		0.00325088							Medium	Medium	27.08	28.01	0.0275218	0.0297275													1
DAVTYTEHAK	5	1	1	P62805	K10(NVP)	1398.64	0	0	7.02843e+06	0	9.86048e+06	0	1.13722e+07	0	7.9819e+06	0		Medium		29.44		0.0114332							Medium	Medium	26.97	26.97	0.0203923	0.0201914							Medium	29.7	0.0107688				0
DNIQGITKPAIR	3	1	1	P62805	K8(NVP)	1589.86	0	0	1.98201e+06	0	5.03006e+06	0	1.06622e+07	0	0	0		Medium		26.49		0.0433069							Medium		26.77		0.0399718								Medium	20.56	0.173607				0
YRPGTVALREIR	13	5	1	P68431		1430.82	0	0	1.39471e+07	1.93741e+06	1.79743e+07	659848	3.03955e+07	1.21357e+06	1.34195e+07	1.39435e+06		Medium		27.77		0.0208886		High		35.85		0.00291218	Medium	Medium	26.44	23.65	0.0254225	0.0470356	Medium	Medium	28.05	29.54	0.0177043	0.0121179	High	30.69	0.00955472	High	33	0.0056133	1
HRKVLRDNIQGITKPAIR	2	1	1	P62805		2115.26	0	0	503520	575669	0	0	0	0	0	0													Medium		26.05		0.00558705		High		37.59		0.000400616								3
IITHPNFNGNTLDNDIMLIK	3	1	1	CON_Trypsin	K20(NVP)	2547.28	0	0	1.14422e+08	0	0	0	8.00117e+07	0	3.91105e+07	0		Medium		28.15		0.0552723							Medium	High	25.56	32.01	0.0993747	0.0226622													0
IIPRHLQLAIR	2	12	1	P04908		1329.85	0	0	2.73745e+06	0	0	0	1.01733e+06	0	0	0		Medium		22.17		0.00819094							Medium		25.52		0.00504978														1
RYQKSTELLIRKLPFQR	4	5	1	P68431		2176.27	0	0	1.17595e+07	0	1.47355e+07	0	4.34254e+07	0	7.20622e+06	0		Medium		30.08		0.0042706							Medium	High	24.21	33.63	0.0180175	0.00190745							Medium	27.4	0.00864358				4
VGDTLNLNLR	4	2	1	P0C0L4		1114.63	0	0	3.73925e+06	0	5.17293e+06	0	7.52272e+06	0	4.71986e+06	0		Medium		22.27		0.0892353							Medium	Medium	23.83	21.78	0.062514	0.100225							Medium	22.36	0.0876954				0
KRSRKESYSIYVYKVLKQVHPDTGISSK	4	4	1	P23527		3296.81	0	0	6.64155e+06	0	0	0	1.63905e+07	0	8.14841e+06	0		Medium		28.44		0.0239175							Medium	Medium	23.78	26.83	0.0705667	0.0327836													6
NDEELNKLLGR	1	3	1	P04908	K7(NVP)	1564.79	0	0	5.3772e+06	0	0	0	0	0	0	0													Medium		22.16		0.122235														1
KAAELER	1	1	1	O15127		816.457	0	0	871992	0	0	0	0	0	0	0													Medium		21.95		0.0759534														1
SSPATADKR	1	0	0			932.479	0	0	126799	0	0	0	0	0	0	0													Medium		21.27		0.115326														1
SGFSSISVSR	1	3	1	P48668		1026.52	0	0	0	80659.6	0	0	0	0	0	0																			High		63.71		6.32014e-06								0
KTVTAMDVVYALKR	2	1	1	P62805	M6(Oxidation)	1610.89	0	0	0	586899	0	0	2.85684e+06	0	0	0		High		55.29		4.42223e-05													High		59.16		1.68054e-05								2
VLRDNIQGITKPAIR	9	1	1	P62805		1694.01	0	0	0	2.3078e+06	0	1.63469e+06	0	2.05029e+06	2.72911e+06	708373								High		44.09		0.000196921		Medium		23.88		0.0161658	High	Medium	57.84	20.51	7.89298e-06	0.0426817				High	39.02	0.000632836	1
AAFGGSGGRGSSSGGGYSSGSSSYGSGGR	1	2	1	P35908		2501.07	0	0	0	550948	0	0	0	0	0	0																			High		55.92		1.47119e-05								1
RKTVTAMDVVYALKR	4	1	1	P62805	M7(Oxidation)	1766.99	0	0	0	314839	0	0	3.67988e+06	0	2.33455e+06	0		High		40.96		0.000917921								High		37.55		0.0020304	High		43.8		0.000464809		High	43.55	0.000481312				3
TVTAMDVVYALKR	8	1	1	P62805	M5(Oxidation)	1482.8	0	0	0	4.47856e+06	8298488	0	3.81907e+07	259208	2.3749e+07	524884		High		60.29		1.46859e-05		Medium		23.47		0.0706154		High		41.64		0.00109335	High	Medium	42.36	24.1	0.0009118	0.0583568	Medium	28.37	0.0228507				1
STITSREIQTAVR	4	13	1	P23527		1461.8	0	0	0	1.54212e+06	0	389995	0	0	4.44257e+06	0														Medium		23.64		0.0683372	High		38.26		0.0022989					Medium	21.85	0.103195	1
VLRDNIQGITKPAIRR	6	1	1	P62805		1850.11	0	0	0	3.51314e+06	0	1.45486e+06	0	1.75327e+06	2.8891e+06	2.26284e+06								Medium		23.5		0.0142939		Medium		28.15		0.00489948	High	Medium	37.48	25.97	0.000553811	0.00809375				Medium	28.98	0.00398392	2
AQYEEIAQR	1	14	2	P35908;P48668		1107.54	0	0	0	110854	0	0	0	0	0	0																			High		36.3		0.00233251								0
LVREIAQDFK	1	3	1	P68431		1218.68	0	0	0	86692	0	0	0	0	0	0																			High		31.33		0.00968112								1
SSRAGLQFPVGR	2	13	1	P04908		1274.7	0	0	0	81756.4	0	0	0	0	0	144433																			Medium	Medium	30.22	22.2	0.0150196	0.0952044							1
VTIMPKDIQLAR	1	5	1	P68431	M4(Oxidation)	1400.79	0	0	0	453252	0	0	0	0	0	0																			Medium		30.18		0.0131918								1
ISGLIYEETRGVLK	1	1	1	P62805		1577.89	0	0	0	693185	0	0	0	0	0	0																			Medium		27.24		0.0219951								1
KVLRDNIQGITKPAIRR	4	1	1	P62805		1978.2	0	0	0	3.98429e+06	0	1.91178e+06	0	2.36093e+06	1.08377e+06	0								Medium		23.99		0.00857904		Medium		26.03		0.00536338	Medium		25.66		0.00584034					Medium	24.28	0.00765163	3
TKVMDVHDGKVVSTHEQVLR	1	2	1	CON_003844445	M4(Oxidation)	2294.19	0	0	0	186902	0	0	0	0	0	0																			Medium		20.65		0.270352								2
VLKQVHPDTGISSK	2	15	1	P23527		1508.84	0	0	0	853184	0	0	0	0	0	507161																			Medium	Medium	20.56	22.37	0.122624	0.0808303							1
VQALEEANNDLENK	6	2	1	P35527		1586.77	0	0	0	0	9.24345e+07	0	0	0	5.35344e+07	0														High		113.97		9.28006e-11							High	114.02	8.81719e-11				0
GQVGGDVNVEMDAAPGVDLSR	2	5	2	CON_003844445;CON_007212703	M11(Oxidation)	2101.98	0	0	0	0	3.56853e+06	0	0	0	1.91484e+06	0														High		87.56		2.75359e-08							High	112.54	9.10999e-11				0
HGVQELEIELQSQLSK	3	2	1	P35527		1837.97	0	0	0	0	4.67878e+07	0	0	0	1.23255e+07	0														High		46.32		0.000544862							High	106.96	4.7826e-10				0
NKLNDLEDALQQAK	5	2	1	CON_002203273		1599.83	0	0	0	0	1.05921e+07	0	2.39276e+06	0	4.25026e+06	0		High		66.27		6.07823e-06								High		95.4		7.33986e-09							High	83.3	1.21611e-07				1
ATAENEFVALK	1	7	1	CON_001248002		1192.62	0	0	0	0	9.55728e+06	0	0	0	0	0																									High	77.89	2.02381e-07				0
EIETYHNLLEGGQEDFESSGAGK	4	2	1	P35527		2510.14	0	0	0	0	1.42506e+08	0	0	0	6.2405e+07	0														High		63.22		3.69234e-06							High	76.36	1.97682e-07				0
LLEGEDAHLSSSQFSSGSQSSR	3	4	2	CON_003844445;CON_007212703		2309.07	0	0	0	0	7.90312e+06	0	2.58098e+06	0	4.2735e+06	0		High		62.27		7.76732e-06								High		81.32		9.11312e-08							High	76.27	2.80897e-07				0
LNVEVDAAPTVDLNR	1	5	1	CON_008458461		1625.85	0	0	0	0	7.69535e+06	0	0	0	0	0																									High	76.1	5.55992e-07				0
DIENQYETQITQIEHEVSSSGQEVQSSAK	2	2	1	P35527		3264.51	0	0	0	0	1.13191e+08	0	0	0	2.29379e+07	0														High		89.39		2.54327e-08							High	75.13	7.10479e-07				0
NHKEEMSQLTGQNSGDVNVEINVAPGK	1	2	1	P35527		2895.39	0	0	0	0	4.73786e+06	0	0	0	0	0																									High	69.86	3.24803e-06				1
LAGLEEALQK	1	2	1	CON_102456		1071.6	0	0	0	0	2.88692e+07	0	0	0	0	0																									High	68.49	1.33793e-06				0
RYQKSTELLIR	1	5	1	P68431		1406.81	0	0	0	0	2.43993e+06	0	0	0	0	0																									High	68.25	1.57853e-06				2
ALEEANADLEVK	1	10	3	CON_003844445;P08779;CON_007212703		1301.66	0	0	0	0	5.78923e+06	0	0	0	0	0																									High	64.59	8.53201e-06				0
VLDELTLAR	2	14	3	CON_003844445;P08779;CON_007212703		1029.59	0	0	0	0	6.86637e+06	0	0	0	1.86475e+06	0														High		36.43		0.00205896							High	62.53	5.05416e-06				0
NMQDMVEDYR	3	2	1	CON_002203273	M5(Oxidation)	1316.53	0	0	0	0	15884862	0	2.02626e+06	0	9.93035e+06	0		Medium		23.11		0.00390922								High		44.51		4.87359e-05							High	58.53	1.12225e-06				0
KQISNLQQSISDAEQR	2	2	1	CON_002203273		1844.95	0	0	0	0	7.5105e+06	0	0	0	4.38911e+06	0														High		32.03		0.0199577							High	53.02	0.00016114				1
DQIVDLTVGNNK	1	2	1	P35527		1315.68	0	0	0	0	2.46339e+06	0	0	0	0	0																									High	52.39	0.00012487				0
KYEEEVALR	1	4	1	P78386		1136.59	0	0	0	0	2.73769e+06	0	0	0	0	0																									High	51.71	0.000116356				1
YEEEVALR	1	5	2	P78386;CON_001248002		1008.5	0	0	0	0	5.3617e+06	0	0	0	0	0																									High	51.24	8.94431e-05				0
ATAENEFVALKK	1	7	1	CON_001248002		1320.72	0	0	0	0	1.39695e+06	0	0	0	0	0																									High	50.32	0.000139345				1
QVLDNLTMEK	1	2	1	P35527		1190.61	0	0	0	0	1.77045e+07	0	0	0	0	0																									High	49.98	0.000146172				0
ATAENEFVVLK	1	1	1	P78386		1220.65	0	0	0	0	2.034e+06	0	0	0	0	0																									High	48.54	0.000208539				0
QVLDNLTMEK	2	2	1	P35527	M8(Oxidation)	1206.61	0	0	0	0	3.89988e+07	0	0	0	2.78079e+07	0														High		61.12		1.02767e-05							High	47.48	0.000248322				0
IKFEMEQNLR	4	2	1	P35527		1307.68	0	0	0	0	3.03992e+07	0	0	0	8.40675e+06	0														Medium		30.28		0.0163605							High	44.6	0.000622393				1
RYEEEVALR	1	1	1	CON_001248002		1164.6	0	0	0	0	2.64689e+06	0	0	0	0	0																									High	44.17	0.000541697				1
MTLDDFR	2	2	1	P35527		897.413	0	0	0	0	2.13137e+07	0	0	0	4.42943e+06	0														High		35.83		0.00235095							High	43.88	0.000368335				0
IKFEMEQNLR	3	2	1	P35527	M5(Oxidation)	1323.67	0	0	0	0	2.12656e+07	0	0	0	4.85694e+06	0														High		31.1		0.0177372							High	43.57	0.000947212				1
TTAENEFVMLK	1	3	1	P13647	M9(Oxidation)	1298.63	0	0	0	0	4.25119e+06	0	0	0	0	0																									High	43.38	0.000599253				0
FASFIDK	1	48	3	P35908;P48668;P13647		827.431	0	0	0	0	8.93443e+06	0	0	0	0	0																									High	43.02	0.000448996				0
LVVQIDNAK	1	10	1	CON_008458461		999.583	0	0	0	0	1.17757e+07	0	0	0	0	0																									High	42.69	0.00051943				0
DAVTYTEHAK	1	1	1	P62805		1134.54	0	0	0	0	114202	0	0	0	0	0																									High	39.98	0.00118545				0
NMQDMVEDYR	1	2	1	CON_002203273	M2(Oxidation); M5(Oxidation)	1332.52	0	0	0	0	5.74195e+06	0	0	0	0	0																									High	39.92	5.60225e-05				0
RYQKSTELLIRK	1	5	1	P68431		1534.91	0	0	0	0	366872	0	0	0	0	0																									High	38.06	0.000828468				3
FAAFIDK	1	7	2	CON_001248002;P78386		811.436	0	0	0	0	2.52389e+07	0	0	0	0	0																									High	37.72	0.000676176				0
EYQELMNTK	1	3	1	P13647		1155.53	0	0	0	0	3.83945e+06	0	0	0	0	0																									High	37.06	0.0016727				0
QLVESDINGLR	2	7	2	CON_008458461;CON_6686303		1243.66	0	0	0	0	3.83255e+06	0	0	0	0	0																									High	36.87	0.00440989				0
FEMEQNLR	2	2	1	P35527		1066.5	0	0	0	0	4.83247e+06	0	0	0	1.66624e+06	0														Medium		27.91		0.0110029							High	36.26	0.00188091				0
DYQELMNTK	1	4	1	CON_002203273	M6(Oxidation)	1157.51	0	0	0	0	358174	0	0	0	0	0																									High	35.2	0.00215927				0
FSSSGGGGGGGRFSSSSGYGGGSSR	1	1	1	P35527		2198.94	0	0	0	0	717832	0	0	0	0	0																									High	31.71	0.00195613				1
KNHKEEMSQLTGQNSGDVNVEINVAPGK	1	2	1	P35527		3023.48	0	0	0	0	2.29359e+06	0	0	0	0	0																									High	31.59	0.0291239				2
LVVEIDNAK	2	2	1	CON_6686303		1000.57	0	0	0	0	1.94948e+06	0	0	0	0	0																									High	31.31	0.005621				0
LVLQIDNAK	1	1	1	O76013		1013.6	0	0	0	0	8.38901e+06	0	0	0	0	0																									High	30.93	0.00439943				0
NYSPYYNTIDDLK	1	2	1	P35527		1605.74	0	0	0	0	2.22387e+06	0	0	0	0	0																									Medium	29.52	0.0123413				0
AAAASVTGR	1	1	1	Q8NHH1	N-Term(Acetyl)	845.447	0	0	0	0	5593397	0	0	0	0	0																									Medium	28.65	0.013987				0
AQLLEELR	1	1	1	Q8N490		971.552	0	0	0	0	3.45942e+06	0	0	0	0	0																									Medium	28.14	0.0161902				0
IQDWYDKK	2	2	1	P35527		1095.55	0	0	0	0	6.07064e+06	0	0	0	0	0																									Medium	28.06	0.0178199				1
HAVSEGTKAVTK	2	15	1	P23527	K8(NVP)	1491.77	0	0	0	0	1.60669e+07	0	0	0	0	0																									Medium	27.97	0.0295238				1
QFSSSYLSR	3	2	1	P35527		1074.52	0	0	0	0	8.10246e+06	0	0	0	2.61354e+06	0														Medium		22.79		0.0786396							Medium	27.62	0.0258608				0
LKKMEQNK	1	1	1	P18848		1018.57	0	0	0	0	3273307	0	0	0	0	0																									Medium	27.01	0.0242862				2
KESYSIYVYK	5	7	1	P23527	K1(NVP)	1543.76	0	0	0	0	1.08999e+07	0	1.18621e+07	0	5405408	0		High		38.33		0.00258531								High		37.13		0.00335001							Medium	24.96	0.0579264				1
MTLDDFR	1	2	1	P35527	M1(Oxidation)	913.41	0	0	0	0	2.95765e+07	0	0	0	0	0																									Medium	23.75	0.0204523				0
MLEIGGDKFPLESR	1	0	0		M1(Oxidation)	1607.81	0	0	0	0	5.08465e+07	0	0	0	0	0																									Medium	22.79	0.110727				1
ASLENSLEETK	1	6	3	CON_003844445;P08779;CON_007212703		1220.6	0	0	0	0	2.46067e+06	0	0	0	0	0																									Medium	22.57	0.0794057				0
VDGVIATAIR	1	1	1	Q9BWH6		1014.59	0	0	0	0	1.19177e+06	0	0	0	0	0																									Medium	22.17	0.081606				0
HLQLAIRNDEELNK	1	12	1	P04908		1692.9	0	0	0	0	16619397	0	0	0	0	0																									Medium	21.64	0.156291				1
EIAQDFKTDLR	1	4	1	P68431		1335.69	0	0	0	0	1.61567e+06	0	0	0	0	0																									Medium	20.94	0.132082				1
VATVAGSAAK	1	0	0			874.499	0	0	0	0	0	1.71766e+07	0	0	0	0																												Medium	20.94	0.130471	0
SISISVAGGGGGFGAAGGFGGR	1	2	1	P35908		1838.92	0	0	0	0	0	0	1.20265e+07	0	0	0		High		123.18		1.19248e-11																									0
KTVTAMDVVYALKRQGR	1	1	1	P62805		1936.08	0	0	0	0	0	0	3.45153e+06	0	0	0		High		60.69		1.12609e-05																									3
LLLPGELAKHAVSEGTK	2	15	1	P23527	K9(NVP)	2027.11	0	0	0	0	0	0	1.79009e+07	0	0	0		High		59.1		2.54051e-05																									1
GVLKVFLENVIR	3	1	1	P62805		1386.85	0	0	0	0	0	0	8.19686e+06	0	4.08186e+06	0		High		46.9		4.28765e-05								High		66.42		6.15692e-07													1
VTIAQGGVLPNIQAVLLPKK	4	10	1	P04908	K20(NVP)	2323.37	0	0	0	0	0	0	1.7677e+07	0	1.63771e+07	0		High		44.27		0.00013655								High		37		0.000738247													1
STITSREIQTAVRLLLPGELAK	3	13	1	P23527		2396.39	0	0	0	0	0	0	4.24048e+08	0	2.95808e+08	0		High		31.39		0.00432033								High		31.06		0.00501395													2
STELLIRKLPFQR	2	5	1	P68431		1600.95	0	0	0	0	0	0	2.02335e+07	0	5.37094e+06	0		Medium		29.81		0.00527584								High		35.48		0.00152895													2
RKTVTAMDVVYALKR	2	1	1	P62805	K2(NVP)	2015.1	0	0	0	0	0	0	1.52061e+07	0	4.38764e+06	0		Medium		27.63		0.0338264								Medium		25.17		0.0611218													3
STITSREIQTAVRLLLPGELAKHAVSEGTKAVTKYTSSK	1	10	1	P23527		4171.3	0	0	0	0	0	0	3.16961e+07	0	0	0		Medium		27.33		0.0171982																									5
KESYSIYVYKVLKQVHPDTGISSK	1	5	1	P23527	K1(NVP)	3033.58	0	0	0	0	0	0	1.29861e+07	0	0	0		Medium		26.95		0.0806337																									3
KESYSIYVYKVLKQVHPDTGISSK	2	5	1	P23527		2769.48	0	0	0	0	0	0	1.24976e+07	0	1.15061e+07	0		Medium		26.5		0.0696242								High		30.59		0.024225													3
KESYSIYVYKVLK	1	7	1	P23527		1619.9	0	0	0	0	0	0	1.22852e+06	0	0	0		Medium		24.98		0.0486062																									2
RYQKSTELLIR	2	5	1	P68431	K4(NVP)	1670.91	0	0	0	0	0	0	3.43181e+06	0	1.11985e+06	0		Medium		24.9		0.063748								Medium		26.32		0.0478359													2
EVLQAR	2	1	1	Q96PV6		715.41	0	0	0	0	0	0	560655	0	432598	0		Medium		24.71		0.0463149								Medium		20.51		0.121821													0
RGGVKRISGLIYEETR	1	1	1	P62805		1834.03	0	0	0	0	0	0	1.61802e+07	0	0	0		Medium		21.66		0.0979156																									3
YQKSTELLIRKLPFQR	1	5	1	P68431		2020.17	0	0	0	0	0	0	4.69821e+06	0	0	0		Medium		21.43		0.0482031																									3
EIQTAVRLLLPGELAKHAVSEGTKAVTKYTSSK	1	11	1	P23527	K24(NVP)	3790.06	0	0	0	0	0	0	5.9182e+07	0	0	0		Medium		20.96		0.149513																									4
LLLPGELAKHAVSEGTKAVTKYTSSK	1	12	1	P23527		2728.53	0	0	0	0	0	0	0	0	2.33766e+07	0														High		31.79		0.00695327													3
AGLQFPVGRVHR	1	12	1	P04908		1336.76	0	0	0	0	0	0	0	0	1.57442e+06	0														Medium		27.27		0.0211874													1
HAVSEGTKAVTKYTSSK	1	12	1	P23527	K8(NVP); K17(NVP)	2322.14	0	0	0	0	0	0	0	0	7270953	0														Medium		22.36		0.180037													2
RLKKRKTSTKR	1	1	1	Q86SS6	K10(NVP)	1666.01	0	0	0	0	0	0	0	0	2.24269e+06	0														Medium		22.3		0.013249													6
YQKSTELLIR	1	5	1	P68431	K3(NVP)	1514.81	0	0	0	0	0	0	0	0	1.82374e+06	0														Medium		20.73		0.172437													1
VPQVSTPTLVEVSR	1	3	1	CON_007083981		1511.84	0	0	0	0	0	0	0	0	0	813746																				High		48.21		0.000200086							0
HPEYAVSVLLR	1	2	1	CON_007083981		1283.71	0	0	0	0	0	0	0	0	0	355577																				High		31.02		0.00834166							0
YRPGTVALREIRR	1	5	1	P68431		1586.92	0	0	0	0	0	0	0	0	0	469409																				Medium		25.4		0.020765							2
LVVSTQTALA	1	2	1	CON_007083981		1002.58	0	0	0	0	0	0	0	0	0	474030																				Medium		20.73		0.0786109							0

## Sheet: Summary H4
								C3_2h_1_10	C3_15min_1_100	B3.1_2h_1_10	B3.1_15min_1_100	B3.2_2h_1_10	B3.2_15min_1_100	B3.3_2h_1_10	B3.3_15min_1_100	B3.4_2h_1_10	B3.4_15min_1_100
Accession	Description	ΣCoverage	Σ# Proteins	Σ# Unique Peptides	Σ# Peptides	Σ# PSMs		A2: Area	B2: Area	C2: Area	D2: Area	E2: Area	F2: Area	G2: Area	H2: Area	I2: Area	J2: Area	Score A4	Coverage A4	# Peptides A4	# PSM A4	Score B4	Coverage B4	# Peptides B4	# PSM B4	Score C4	Coverage C4	# Peptides C4	# PSM C4	Score D4	Coverage D4	# Peptides D4	# PSM D4	Score E4	Coverage E4	# Peptides E4	# PSM E4	Score F4	Coverage F4	# Peptides F4	# PSM F4	Score G4	Coverage G4	# Peptides G4	# PSM G4	Score H4	Coverage H4	# Peptides H4	# PSM H4
P62805	Histone H4 OS=Homo sapiens GN=HIST1H4A PE=1 SV=2 - [H4_HUMAN]	79.61	1	23	23	177		3.03469e+07	221955	3.28664e+08	5.37129e+06	2.76128e+08	3.28137e+06	6.99503e+08	2.57397e+06	4.16229e+08	3.30867e+06	205.454	53.4	8	12	27.9036	16.5	3	3	560.796	74.76	15	27	261.37	54.37	13	15	525.323	72.82	14	26	125.101	24.27	7	10	799.394	73.79	17	33	90.818	36.89	8	9
								C3_2h_1_10	C3_15min_1_100	B3.1_2h_1_10	B3.1_15min_1_100	B3.2_2h_1_10	B3.2_15min_1_100	B3.3_2h_1_10	B3.3_15min_1_100	B3.4_2h_1_10	B3.4_15min_1_100
	Sequence	# PSMs	# Proteins	# Protein Groups	Protein Group Accessions	Modifications	MH+ [Da]	A2: Area	B2: Area	C2: Area	D2: Area	E2: Area	F2: Area	G2: Area	H2: Area	I2: Area	J2: Area	A4	G4	IonScore A4	IonScore G4	Exp Value A4	Exp Value G4	B4	H4	IonScore B4	IonScore H4	Exp Value B4	Exp Value H4	C4	I4	IonScore C4	IonScore I4	Exp Value C4	Exp Value I4	D4	J4	IonScore D4	IonScore J4	Exp Value D4	Exp Value J4	E4	IonScore E4	Exp Value E4	F4	IonScore F4	Exp Value F4	# Missed Cleavages
	RKTVTAMDVVYALKR	4	1	1	P62805	M7(Oxidation)	1766.99	0	0	0	314839	0	0	3.67988e+06	0	2.33455e+06	0		High		40.96		0.000917921								High		37.55		0.0020304	High		43.8		0.000464809		High	43.55	0.000481312				3
	KTVTAMDVVYALK	9	1	1	P62805	M6(Oxidation)	1454.79	356744	0	8.51636e+06	0	1.75547e+07	0	2.27305e+07	0	7.46966e+06	0	Medium	High	26.11	75.98	0.0344093	3.9871e-07							High	High	80.78	76.71	1.33696e-07	3.50886e-07							High	58.96	2.00751e-05				1
	KTVTAMDVVYALKR	2	1	1	P62805	M6(Oxidation)	1610.89	0	0	0	586899	0	0	2.85684e+06	0	0	0		High		55.29		4.42223e-05													High		59.16		1.68054e-05								2
	TVTAMDVVYALK	4	1	1	P62805	M5(Oxidation)	1326.7	0	0	3.45428e+07	726570	0	0	8.44345e+07	0	8.64749e+07	0		High		65.9		4.43393e-06							High	High	73.03	49.82	8.58596e-07	0.000186575	High		44.13		0.000689665								0
	TVTAMDVVYALKR	8	1	1	P62805	M5(Oxidation)	1482.8	0	0	0	4.47856e+06	8298488	0	3.81907e+07	259208	2.3749e+07	524884		High		60.29		1.46859e-05		Medium		23.47		0.0706154		High		41.64		0.00109335	High	Medium	42.36	24.1	0.0009118	0.0583568	Medium	28.37	0.0228507				1
	DNIQGITKPAIR	3	1	1	P62805	K8(NVP)	1589.86	0	0	1.98201e+06	0	5.03006e+06	0	1.06622e+07	0	0	0		Medium		26.49		0.0433069							Medium		26.77		0.0399718								Medium	20.56	0.173607				0
	RKTVTAMDVVYALKR	2	1	1	P62805	K2(NVP)	2015.1	0	0	0	0	0	0	1.52061e+07	0	4.38764e+06	0		Medium		27.63		0.0338264								Medium		25.17		0.0611218													3
	DAVTYTEHAK	5	1	1	P62805	K10(NVP)	1398.64	0	0	7.02843e+06	0	9.86048e+06	0	1.13722e+07	0	7.9819e+06	0		Medium		29.44		0.0114332							Medium	Medium	26.97	26.97	0.0203923	0.0201914							Medium	29.7	0.0107688				0
	VFLENVIR	12	1	1	P62805		989.577	3.27784e+07	0	2.34798e+08	947427	2.5522e+07	221164	6.64213e+08	77811	4.24405e+08	251631	High	High	58.29	49.9	1.06e-05	7.31654e-05		Medium		22.68		0.038575	High	High	56.32	62.54	1.66842e-05	3.98388e-06	High	High	44.17	35.13	0.00027372	0.00219435	High	33.6	0.00312109	High	31.18	0.00544886	0
	QGRTLYGFGG	7	1	1	P62805		1055.53	1.4539e+06	0	2.55031e+08	0	1.42908e+08	0	9.46049e+08	0	4.51812e+08	130743	Medium	Medium	23.76	26.64	0.0639504	0.0329491							High	High	30.8	34.51	0.0130171	0.00548696		Medium		22.46		0.0715106	Medium	22.35	0.0884797				1
	ISGLIYEETR	9	1	1	P62805		1180.62	2.71929e+07	0	3.4976e+08	0	3.06455e+08	0	4.36162e+08	0	2.522e+08	0	High	High	60.73	44.92	1.47924e-05	0.000565298							High	High	57.14	51.76	3.40992e-05	0.000117025							High	56.4	3.95175e-05				0
	TVTAMDVVYALK	4	1	1	P62805		1310.7	2.35172e+07	0	8.58303e+07	0	8.77682e+06	0	1.54252e+08	0	0	0	Medium	High	28.45	44.39	0.0217906	0.00055497							High		46.22		0.000364141								Medium	24.5	0.0576572				0
	DNIQGITKPAIR	20	1	1	P62805		1325.75	3.10695e+07	181555	3.81202e+08	4.61624e+06	3.79021e+08	3.71343e+06	4.88248e+08	1.25688e+06	3.72469e+08	3.53629e+06	High	High	45.96	51.94	0.000281399	7.13304e-05	Medium	High	26.66	53.34	0.023951	5.19061e-05	High	High	45.09	49.79	0.000345362	0.000117024	High	High	54.46	46.07	3.99278e-05	0.00030155	High	50.69	9.34145e-05	High	46.82	0.000230846	0
	KTVTAMDVVYALK	10	1	1	P62805		1438.8	2.62252e+06	0	8.22922e+06	0	1.42479e+07	0	2.40578e+07	0	1.13586e+07	0	High	High	62.68	104.25	6.42018e-06	4.41609e-10							High	High	65.42	115.33	3.37317e-06	3.4438e-11							High	104.04	5.18711e-10				1
	TVTAMDVVYALKR	8	1	1	P62805		1466.8	770418	0	1.89623e+07	0	3.08441e+07	0	3.27826e+07	0	2.56181e+07	0	Medium	High	30.27	79.28	0.0165861	2.08917e-07							High	High	78.43	76	2.52646e-07	4.333e-07							High	70.95	1.41421e-06				1
	RKTVTAMDVVYALKR	9	1	1	P62805		1751	260846	0	1.68804e+07	0	2.76943e+07	0	5.34968e+07	0	1.95235e+07	0	High	High	40.76	53.28	0.000789092	4.417e-05							High	High	54.85	61.45	3.077e-05	6.94659e-06							High	45.65	0.000265463				3
	DNIQGITKPAIRR	9	1	1	P62805		1481.85	0	241440	6.70822e+06	7.01907e+06	3.83832e+06	4.2189e+06	6.19099e+06	3.31071e+06	6.10571e+06	4.12687e+06		Medium		28.41		0.0103111	Medium	High	26.88	32.27	0.0165119	0.00423942	Medium	Medium	25.93	20.57	0.0205492	0.0701601	Medium	Medium	25.18	24.78	0.0242711	0.0237852	Medium	29.01	0.00891781	Medium	22.23	0.0481721	1
	KVLRDNIQGITKPAIR	6	1	1	P62805		1822.1	0	242871	0	1.251e+06	2.57185e+06	479298	0	621328	0	962907							Medium	High	21.66	39.55	0.0167173	0.000277294							High	Medium	33.69	28.42	0.00106891	0.003597	High	38.07	0.00038209	High	55.99	6.42008e-06	2
	RISGLIYEETR	4	1	1	P62805		1336.72	0	0	7.37151e+06	0	0	0	2.69122e+07	0	8.8024e+06	0		High		37.61		0.00325088							Medium	Medium	27.08	28.01	0.0275218	0.0297275													1
	KTVTAMDVVYALKR	4	1	1	P62805		1594.9	0	0	7.58058e+06	0	1.23479e+07	0	2.7614e+07	0	10271188	0		High		68.79		1.47985e-06							High	High	60.78	62.59	9.40053e-06	6.03134e-06							High	84.21	4.07764e-08				2
	GGVKRISGLIYEETR	4	1	1	P62805		1677.93	0	0	2.89409e+06	0	1.25583e+06	0	7.89274e+06	0	3.27376e+06	0		High		44.97		0.000488774							High	High	42.26	43.06	0.00095681	0.000798312							High	40.65	0.00134746				2
	RKTVTAMDVVYALKRQGR	6	1	1	P62805		2092.18	0	0	3.21832e+06	0	2.34372e+06	0	1.16972e+07	0	1.3039e+06	0		High		42.42		0.000675899							High	High	42.32	37.11	0.000662336	0.00229552							Medium	30	0.01185				4
	HRKVLRDNIQGITKPAIR	2	1	1	P62805		2115.26	0	0	503520	575669	0	0	0	0	0	0													Medium		26.05		0.00558705		High		37.59		0.000400616								3
	ISGLIYEETRGVLK	1	1	1	P62805		1577.89	0	0	0	693185	0	0	0	0	0	0																			Medium		27.24		0.0219951								1
	VLRDNIQGITKPAIR	9	1	1	P62805		1694.01	0	0	0	2.3078e+06	0	1.63469e+06	0	2.05029e+06	2.72911e+06	708373								High		44.09		0.000196921		Medium		23.88		0.0161658	High	Medium	57.84	20.51	7.89298e-06	0.0426817				High	39.02	0.000632836	1
	VLRDNIQGITKPAIRR	6	1	1	P62805		1850.11	0	0	0	3.51314e+06	0	1.45486e+06	0	1.75327e+06	2.8891e+06	2.26284e+06								Medium		23.5		0.0142939		Medium		28.15		0.00489948	High	Medium	37.48	25.97	0.000553811	0.00809375				Medium	28.98	0.00398392	2
	KVLRDNIQGITKPAIRR	4	1	1	P62805		1978.2	0	0	0	3.98429e+06	0	1.91178e+06	0	2.36093e+06	1.08377e+06	0								Medium		23.99		0.00857904		Medium		26.03		0.00536338	Medium		25.66		0.00584034					Medium	24.28	0.00765163	3
	DAVTYTEHAK	1	1	1	P62805		1134.54	0	0	0	0	114202	0	0	0	0	0																									High	39.98	0.00118545				0
	GVLKVFLENVIR	3	1	1	P62805		1386.85	0	0	0	0	0	0	8.19686e+06	0	4.08186e+06	0		High		46.9		4.28765e-05								High		66.42		6.15692e-07													1
	RGGVKRISGLIYEETR	1	1	1	P62805		1834.03	0	0	0	0	0	0	1.61802e+07	0	0	0		Medium		21.66		0.0979156																									3
	KTVTAMDVVYALKRQGR	1	1	1	P62805		1936.08	0	0	0	0	0	0	3.45153e+06	0	0	0		High		60.69		1.12609e-05																									3
[truncated: 11 more columns]

## Sheet: Summary H2B
								C3_2h_1_10	C3_15min_1_100	B3.1_2h_1_10	B3.1_15min_1_100	B3.2_2h_1_10	B3.2_15min_1_100	B3.3_2h_1_10	B3.3_15min_1_100	B3.4_2h_1_10	B3.4_15min_1_100
Accession	Description	ΣCoverage	Σ# Proteins	Σ# Unique Peptides	Σ# Peptides	Σ# PSMs		A2: Area	B2: Area	C2: Area	D2: Area	E2: Area	F2: Area	G2: Area	H2: Area	I2: Area	J2: Area	Score A4	Coverage A4	# Peptides A4	# PSM A4	Score B4	Coverage B4	# Peptides B4	# PSM B4	Score C4	Coverage C4	# Peptides C4	# PSM C4	Score D4	Coverage D4	# Peptides D4	# PSM D4	Score E4	Coverage E4	# Peptides E4	# PSM E4	Score F4	Coverage F4	# Peptides F4	# PSM F4	Score G4	Coverage G4	# Peptides G4	# PSM G4	Score H4	Coverage H4	# Peptides H4	# PSM H4
P23527	Histone H2B type 1-O OS=Homo sapiens GN=HIST1H2BO PE=1 SV=3 - [H2B1O_HUMAN]	76.19	17	20	20	160		3.24428e+06	0	8.9273e+08	1.44047e+07	7.08334e+08	3.87221e+06	1.04711e+09	7.02155e+06	8.27903e+08	6.54723e+06	171.22	19.84	2	3					551.756	71.43	12	33	156.84	51.59	6	9	512.304	69.84	11	23	55.0344	30.95	3	4	774.368	76.19	15	39	74.6692	26.19	3	5
								C3_2h_1_10	C3_15min_1_100	B3.1_2h_1_10	B3.1_15min_1_100	B3.2_2h_1_10	B3.2_15min_1_100	B3.3_2h_1_10	B3.3_15min_1_100	B3.4_2h_1_10	B3.4_15min_1_100
	Sequence	# PSMs	# Proteins	# Protein Groups	Protein Group Accessions	Modifications	MH+ [Da]	A2: Area	B2: Area	C2: Area	D2: Area	E2: Area	F2: Area	G2: Area	H2: Area	I2: Area	J2: Area	A4	G4	IonScore A4	IonScore G4	Exp Value A4	Exp Value G4	B4	H4	IonScore B4	IonScore H4	Exp Value B4	Exp Value H4	C4	I4	IonScore C4	IonScore I4	Exp Value C4	Exp Value I4	D4	J4	IonScore D4	IonScore J4	Exp Value D4	Exp Value J4	E4	IonScore E4	Exp Value E4	F4	IonScore F4	Exp Value F4	# Missed Cleavages
	AMGIMNSFVNDIFER	4	14	1	P23527	M2(Oxidation); M5(Oxidation)	1775.81	0	0	5.50236e+07	0	5.62753e+07	0	7.80143e+07	0	6.89784e+07	0		High		73.98		4.63936e-07							High	High	59.53	99.12	1.31487e-05	1.4328e-09							High	77.59	1.98566e-07				0
	AMGIMNSFVNDIFER	9	14	1	P23527	M2(Oxidation)	1759.81	1.16524e+06	0	9.45561e+07	0	1.09481e+08	0	1.04512e+07	0	8.17617e+07	0	High	High	95.63	103.27	3.48747e-09	6.02851e-10							High	High	99.6	100.88	1.38156e-09	1.06156e-09							High	99.85	1.34568e-09				0
	LLLPGELAKHAVSEGTK	2	15	1	P23527	K9(NVP)	2027.11	0	0	0	0	0	0	1.79009e+07	0	0	0		High		59.1		2.54051e-05																									1
	HAVSEGTKAVTKYTSSK	1	12	1	P23527	K8(NVP); K17(NVP)	2322.14	0	0	0	0	0	0	0	0	7270953	0														Medium		22.36		0.180037													2
	HAVSEGTKAVTK	2	15	1	P23527	K8(NVP)	1491.77	0	0	0	0	1.60669e+07	0	0	0	0	0																									Medium	27.97	0.0295238				1
	VLKQVHPDTGISSK	8	15	1	P23527	K3(NVP)	1772.94	0	0	1.8345e+07	0	5.01268e+06	0	1.29196e+07	0	8.59077e+06	0		High		34.39		0.00884314							High	High	40.25	33.54	0.00239791	0.0112417							High	33.23	0.0120497				1
	SRKESYSIYVYK	2	6	1	P23527	K3(NVP)	1786.89	0	0	7.41745e+06	0	0	0	0	0	0	0													High		34.83		0.00820485														2
	EIQTAVRLLLPGELAKHAVSEGTKAVTKYTSSK	1	11	1	P23527	K24(NVP)	3790.06	0	0	0	0	0	0	5.9182e+07	0	0	0		Medium		20.96		0.149513																									4
	HAVSEGTKAVTKYTSSK	11	12	1	P23527	K17(NVP)	2058.04	0	0	7.45758e+07	0	0	0	7.79959e+07	0	805083	0		High		49.51		0.00035766							High	High	66.15	57.38	7.63169e-06	5.74938e-05													2
	KESYSIYVYK	5	7	1	P23527	K1(NVP)	1543.76	0	0	0	0	1.08999e+07	0	1.18621e+07	0	5405408	0		High		38.33		0.00258531								High		37.13		0.00335001							Medium	24.96	0.0579264				1
	KESYSIYVYKVLKQVHPDTGISSK	1	5	1	P23527	K1(NVP)	3033.58	0	0	0	0	0	0	1.29861e+07	0	0	0		Medium		26.95		0.0806337																									3
	KESYSIYVYK	12	7	1	P23527		1279.66	1.19321e+06	0	2.90666e+08	406739	2.93e+08	0	2.17749e+08	0	1.72413e+08	168228	High	High	45.46	55.09	0.00051627	5.65279e-05							High	High	50.82	50.91	0.000147374	0.000147189	High	High	36.31	38.07	0.00401111	0.00284618	High	55.22	5.54621e-05				1
	AMGIMNSFVNDIFER	6	14	1	P23527		1743.82	5.29534e+06	0	4.40601e+08	0	425556901	0	3.57183e+08	0	465522898	0	High	High	87.4	115.11	2.62037e-08	4.23938e-11							High	High	100.07	107.64	1.41206e-09	2.36757e-10							Medium	23.13	0.0661514				0
	IAGEASR	3	14	1	P23527		703.374	0	0	244942	0	143564	0	0	0	173299	0													High	Medium	31.05	23.99	0.010797	0.0548659							High	41.46	0.000982432				0
	LLLPGELAK	8	15	1	P23527		953.602	0	0	1.6219e+09	3.6338e+07	1.40644e+09	9.46844e+06	1.86877e+09	1.17611e+07	1.39675e+09	1.52574e+07		High		50.93		2.42171e-05		High		35.32		0.000881295	High	High	45.61	40.71	8.24368e-05	0.000254754	High	Medium	52.49	25.88	1.69091e-05	0.00774678	High	50.73	2.53584e-05	High	30.62	0.00260089	0
	SRKESYSIYVYK	4	6	1	P23527		1522.79	0	0	2.81184e+06	927083	0	0	0	0	1.99656e+06	610176													High	Medium	33.68	24.72	0.00876382	0.0787566	High	High	48.12	31.58	0.000319903	0.0144565							2
	IAGEASRLAHYNKR	4	13	1	P23527		1585.85	0	0	2.49404e+06	0	1.19043e+07	0	1.85559e+06	0	2.30979e+06	0		High		37.84		0.0034614							High	High	33.75	36.94	0.00891888	0.00427869							High	42.76	0.00119174				2
	EIQTAVRLLLPGELAK	9	14	1	P23527		1751.04	0	0	6.15686e+08	0	7.2818e+07	0	7.39648e+08	549662	621435861	0		High		50.52		3.81477e-05		Medium		30.17		0.00418301	High	High	45.71	55.1	0.00011547	1.32883e-05							High	55.79	1.13362e-05				1
	HAVSEGTKAVTKYTSSK	38	12	1	P23527		1793.94	0	0	2.176e+08	5.33403e+06	2.80683e+08	1.75821e+06	1.19336e+08	8.75384e+06	1.2242e+08	3.7741e+06		High		68.36		4.09197e-06		High		43.67		0.00123277	High	High	59.64	53.88	3.04199e-05	0.00011623	High	High	65.01	38.44	9.16529e-06	0.00406741	High	82.36	1.64066e-07	High	35.98	0.00724239	2
	SRKESYSIYVYKVLKQVHPDTGISSK	6	4	1	P23527		3012.61	0	0	4.19793e+07	0	1.89988e+07	0	7.35233e+07	0	1.47976e+07	0		High		42.39		0.00161495							High	Medium	33.54	30.24	0.011972	0.0261161							Medium	23.39	0.136068				4
	KRSRKESYSIYVYKVLKQVHPDTGISSK	4	4	1	P23527		3296.81	0	0	6.64155e+06	0	0	0	1.63905e+07	0	8.14841e+06	0		Medium		28.44		0.0239175							Medium	Medium	23.78	26.83	0.0705667	0.0327836													6
	EIQTAVRLLLPGELAKHAVSEGTKAVTKYTSSK	6	11	1	P23527		3525.96	0	0	3.21154e+08	0	4.08766e+07	0	5.32907e+08	0	4.08682e+08	0		High		40.01		0.00105257							High	High	45.18	73.06	0.000315525	4.94311e-07							High	38.53	0.0014449				4
	STITSREIQTAVR	4	13	1	P23527		1461.8	0	0	0	1.54212e+06	0	389995	0	0	4.44257e+06	0														Medium		23.64		0.0683372	High		38.26		0.0022989					Medium	21.85	0.103195	1
	VLKQVHPDTGISSK	2	15	1	P23527		1508.84	0	0	0	853184	0	0	0	0	0	507161																			Medium	Medium	20.56	22.37	0.122624	0.0808303							1
	KESYSIYVYKVLK	1	7	1	P23527		1619.9	0	0	0	0	0	0	1.22852e+06	0	0	0		Medium		24.98		0.0486062																									2
	STITSREIQTAVRLLLPGELAK	3	13	1	P23527		2396.39	0	0	0	0	0	0	4.24048e+08	0	2.95808e+08	0		High		31.39		0.00432033								High		31.06		0.00501395													2
	KESYSIYVYKVLKQVHPDTGISSK	2	5	1	P23527		2769.48	0	0	0	0	0	0	1.24976e+07	0	1.15061e+07	0		Medium		26.5		0.0696242								High		30.59		0.024225													3
	STITSREIQTAVRLLLPGELAKHAVSEGTKAVTKYTSSK	1	10	1	P23527		4171.3	0	0	0	0	0	0	3.16961e+07	0	0	0		Medium		27.33		0.0171982																									5
	LLLPGELAKHAVSEGTKAVTKYTSSK	1	12	1	P23527		2728.53	0	0	0	0	0	0	0	0	2.33766e+07	0														High		31.79		0.00695327													3
[truncated: 11 more columns]

## Sheet: Summary H2A
								C3_2h_1_10	C3_15min_1_100	B3.1_2h_1_10	B3.1_15min_1_100	B3.2_2h_1_10	B3.2_15min_1_100	B3.3_2h_1_10	B3.3_15min_1_100	B3.4_2h_1_10	B3.4_15min_1_100
Accession	Description	ΣCoverage	Σ# Proteins	Σ# Unique Peptides	Σ# Peptides	Σ# PSMs		A2: Area	B2: Area	C2: Area	D2: Area	E2: Area	F2: Area	G2: Area	H2: Area	I2: Area	J2: Area	Score A4	Coverage A4	# Peptides A4	# PSM A4	Score B4	Coverage B4	# Peptides B4	# PSM B4	Score C4	Coverage C4	# Peptides C4	# PSM C4	Score D4	Coverage D4	# Peptides D4	# PSM D4	Score E4	Coverage E4	# Peptides E4	# PSM E4	Score F4	Coverage F4	# Peptides F4	# PSM F4	Score G4	Coverage G4	# Peptides G4	# PSM G4	Score H4	Coverage H4	# Peptides H4	# PSM H4
P04908	Histone H2A type 1-B/E OS=Homo sapiens GN=HIST1H2AB PE=1 SV=2 - [H2A1B_HUMAN]	43.85	15	9	9	60		6.98586e+06	0	5.25539e+08	1.46077e+07	8.96506e+08	7.94099e+06	1.0674e+09	1.82136e+07	8.32819e+08	8.21538e+06	80.2963	26.92	3	3					218.796	38.46	5	8	104.966	23.08	4	9	223.491	35.38	5	8	121.388	12.31	2	4	240.081	39.23	5	9	65.8406	6.92	1	3
								C3_2h_1_10	C3_15min_1_100	B3.1_2h_1_10	B3.1_15min_1_100	B3.2_2h_1_10	B3.2_15min_1_100	B3.3_2h_1_10	B3.3_15min_1_100	B3.4_2h_1_10	B3.4_15min_1_100
	Sequence	# PSMs	# Proteins	# Protein Groups	Protein Group Accessions	Modifications	MH+ [Da]	A2: Area	B2: Area	C2: Area	D2: Area	E2: Area	F2: Area	G2: Area	H2: Area	I2: Area	J2: Area	A4	G4	IonScore A4	IonScore G4	Exp Value A4	Exp Value G4	B4	H4	IonScore B4	IonScore H4	Exp Value B4	Exp Value H4	C4	I4	IonScore C4	IonScore I4	Exp Value C4	Exp Value I4	D4	J4	IonScore D4	IonScore J4	Exp Value D4	Exp Value J4	E4	IonScore E4	Exp Value E4	F4	IonScore F4	Exp Value F4	# Missed Cleavages
	NDEELNKLLGR	1	3	1	P04908	K7(NVP)	1564.79	0	0	5.3772e+06	0	0	0	0	0	0	0													Medium		22.16		0.122235														1
	VTIAQGGVLPNIQAVLLPKK	4	10	1	P04908	K19(NVP)	2323.37	0	0	0	0	0	0	1.7677e+07	0	1.63771e+07	0		High		44.27		0.00013655								High		37		0.000738247													1
	HLQLAIR	8	14	1	P04908		850.525	2.03002e+06	0	3.73108e+07	645599	4.76823e+08	369539	0	0	3.50437e+07	343670	High		38.98		0.000467952								High	High	41.91	34.84	0.000238343	0.00121395	Medium	Medium	28.15	25.11	0.00566502	0.0114078	High	43.19	0.000177501	Medium	23.51	0.0164893	0
	AGLQFPVGR	26	15	1	P04908		944.531	9.4334e+06	0	1.29842e+09	4.30324e+07	1.57239e+09	1.55124e+07	1.77025e+09	1.82136e+07	1.31369e+09	2.4158e+07	High	High	48.47	76.28	0.000151478	2.4728e-07		High		58.58		1.45609e-05	High	High	68.46	69.67	1.49689e-06	1.13289e-06	High	High	45.34	62.5	0.000307036	5.90458e-06	High	63.31	4.89992e-06	High	68.38	1.52472e-06	0
	VTIAQGGVLPNIQAVLLPK	6	10	1	P04908		1931.17	9.49417e+06	0	224442880	0	640304884	0	1384712155	0	1147391623	0	High	High	45.39	55.18	7.80484e-05	9.10167e-06							High	High	63.26	45.88	1.27457e-06	6.9721e-05							High	71.74	2.00965e-07				0
	NDEELNKLLGR	9	3	1	P04908		1300.68	0	0	5.37512e+07	145000	5.83091e+07	0	4.72234e+07	0	3.73769e+07	0		High		69.42		2.13147e-06							High	High	85.65	76.7	5.11868e-08	3.9873e-07	High		50.13		0.000172751		High	59.52	2.07178e-05				1
	IIPRHLQLAIR	2	12	1	P04908		1329.85	0	0	2.73745e+06	0	0	0	1.01733e+06	0	0	0		Medium		22.17		0.00819094							Medium		25.52		0.00504978														1
	SSRAGLQFPVGR	2	13	1	P04908		1274.7	0	0	0	81756.4	0	0	0	0	0	144433																			Medium	Medium	30.22	22.2	0.0150196	0.0952044							1
	HLQLAIRNDEELNK	1	12	1	P04908		1692.9	0	0	0	0	16619397	0	0	0	0	0																									Medium	21.64	0.156291				1
	AGLQFPVGRVHR	1	12	1	P04908		1336.76	0	0	0	0	0	0	0	0	1.57442e+06	0														Medium		27.27		0.0211874													1
[truncated: 11 more columns]

## Sheet: Summary H3
								C3_2h_1_10	C3_15min_1_100	B3.1_2h_1_10	B3.1_15min_1_100	B3.2_2h_1_10	B3.2_15min_1_100	B3.3_2h_1_10	B3.3_15min_1_100	B3.4_2h_1_10	B3.4_15min_1_100
Accession	Description	ΣCoverage	Σ# Proteins	Σ# Unique Peptides	Σ# Peptides	Σ# PSMs		A2: Area	B2: Area	C2: Area	D2: Area	E2: Area	F2: Area	G2: Area	H2: Area	I2: Area	J2: Area	Score A4	Coverage A4	# Peptides A4	# PSM A4	Score B4	Coverage B4	# Peptides B4	# PSM B4	Score C4	Coverage C4	# Peptides C4	# PSM C4	Score D4	Coverage D4	# Peptides D4	# PSM D4	Score E4	Coverage E4	# Peptides E4	# PSM E4	Score F4	Coverage F4	# Peptides F4	# PSM F4	Score G4	Coverage G4	# Peptides G4	# PSM G4	Score H4	Coverage H4	# Peptides H4	# PSM H4
P68431	Histone H3.1 OS=Homo sapiens GN=HIST1H3A PE=1 SV=2 - [H31_HUMAN]	40.44	5	14	14	51		1.93747e+07	102602	1.09263e+07	4.46976e+06	1.70408e+08	1.9674e+06	3.13515e+07	1.22604e+06	9.2243e+06	1.77402e+06	37.0477	16.18	3	4	0	6.62	1	1	24.21	21.32	3	3	42.589	34.56	6	6	123.146	29.41	8	11	33	13.97	3	3	56.8759	21.32	7	8	35.85	18.38	3	4
								C3_2h_1_10	C3_15min_1_100	B3.1_2h_1_10	B3.1_15min_1_100	B3.2_2h_1_10	B3.2_15min_1_100	B3.3_2h_1_10	B3.3_15min_1_100	B3.4_2h_1_10	B3.4_15min_1_100
	Sequence	# PSMs	# Proteins	# Protein Groups	Protein Group Accessions	Modifications	MH+ [Da]	A2: Area	B2: Area	C2: Area	D2: Area	E2: Area	F2: Area	G2: Area	H2: Area	I2: Area	J2: Area	A4	G4	IonScore A4	IonScore G4	Exp Value A4	Exp Value G4	B4	H4	IonScore B4	IonScore H4	Exp Value B4	Exp Value H4	C4	I4	IonScore C4	IonScore I4	Exp Value C4	Exp Value I4	D4	J4	IonScore D4	IonScore J4	Exp Value D4	Exp Value J4	E4	IonScore E4	Exp Value E4	F4	IonScore F4	Exp Value F4	# Missed Cleavages
	VTIMPKDIQLAR	1	5	1	P68431	M4(Oxidation)	1400.79	0	0	0	453252	0	0	0	0	0	0																			Medium		30.18		0.0131918								1
	RYQKSTELLIR	2	5	1	P68431	K4(NVP)	1670.91	0	0	0	0	0	0	3.43181e+06	0	1.11985e+06	0		Medium		24.9		0.063748								Medium		26.32		0.0478359													2
	YQKSTELLIR	1	5	1	P68431	K3(NVP)	1514.81	0	0	0	0	0	0	0	0	1.82374e+06	0														Medium		20.73		0.172437													1
	KLPFQR	5	5	1	P68431		788.478	5.2347e+06	0	0	3.5142e+06	7.65364e+07	0	1.18032e+06	1.28439e+06	0	0	Medium	Medium	28.95	23.96	0.0128624	0.0405809		Medium		21.24		0.0759139							Medium		22.63		0.0551215		Medium	29.21	0.0121149				1
	STELLIR	5	5	1	P68431		831.495	2.04769e+07	0	0	3.68682e+06	2.39086e+08	2.15567e+06	0	1.18015e+06	0	0	High		35.88		0.003202			Medium		23.37		0.0570718							High		37.89		0.00201568		High	41.12	0.000958124	Medium	27.53	0.0218989	0
	YRPGTVALR	12	5	1	P68431		1032.6	3.24124e+07	102602	7.07229e+06	6.20825e+06	1.95601e+08	3.08668e+06	7.5468e+06	0	7.04721e+06	3.45831e+06	High	Medium	30.77	21.77	0.00573708	0.0459038	Medium		22.96		0.0333844		Medium	High	26.87	34	0.0135689	0.00274694	Medium	Medium	24.33	23.46	0.0254595	0.0308809	High	32.57	0.00379045	Medium	26.51	0.0154116	0
	YRPGTVALREIR	13	5	1	P68431		1430.82	0	0	1.39471e+07	1.93741e+06	1.79743e+07	659848	3.03955e+07	1.21357e+06	1.34195e+07	1.39435e+06		Medium		27.77		0.0208886		High		35.85		0.00291218	Medium	Medium	26.44	23.65	0.0254225	0.0470356	Medium	Medium	28.05	29.54	0.0177043	0.0121179	High	30.69	0.00955472	High	33	0.0056133	1
	RYQKSTELLIRKLPFQR	4	5	1	P68431		2176.27	0	0	1.17595e+07	0	1.47355e+07	0	4.34254e+07	0	7.20622e+06	0		Medium		30.08		0.0042706							Medium	High	24.21	33.63	0.0180175	0.00190745							Medium	27.4	0.00864358				4
	LVREIAQDFK	1	3	1	P68431		1218.68	0	0	0	86692	0	0	0	0	0	0																			High		31.33		0.00968112								1
	EIAQDFKTDLR	1	4	1	P68431		1335.69	0	0	0	0	1.61567e+06	0	0	0	0	0																									Medium	20.94	0.132082				1
	RYQKSTELLIR	1	5	1	P68431		1406.81	0	0	0	0	2.43993e+06	0	0	0	0	0																									High	68.25	1.57853e-06				2
	RYQKSTELLIRK	1	5	1	P68431		1534.91	0	0	0	0	366872	0	0	0	0	0																									High	38.06	0.000828468				3
	STELLIRKLPFQR	2	5	1	P68431		1600.95	0	0	0	0	0	0	2.02335e+07	0	5.37094e+06	0		Medium		29.81		0.00527584								High		35.48		0.00152895													2
	YQKSTELLIRKLPFQR	1	5	1	P68431		2020.17	0	0	0	0	0	0	4.69821e+06	0	0	0		Medium		21.43		0.0482031																									3
	YRPGTVALREIRR	1	5	1	P68431		1586.92	0	0	0	0	0	0	0	0	0	469409																				Medium		25.4		0.020765							2
[truncated: 11 more columns]

## Sheet: Coverage H3
										360
										1530

## Sheet: Search summary
Search report summary of file(s):
- W:\users\Alexandra_primeXS\Samples 2014\pd searches\140318_S_ALEX_11_01_C5.msf
- W:\users\Alexandra_primeXS\Samples 2014\pd searches\15min_1_100\140321_S_ALEX_11_01_C5.msf
- W:\users\Alexandra_primeXS\Samples 2014\pd searches\140318_S_ALEX_12_01_B5_1.msf
- W:\users\Alexandra_primeXS\Samples 2014\pd searches\15min_1_100\140321_S_ALEX_12_01_B5_1.msf
- W:\users\Alexandra_primeXS\Samples 2014\pd searches\140318_S_ALEX_13_01_B5_2.msf
- W:\users\Alexandra_primeXS\Samples 2014\pd searches\15min_1_100\140321_S_ALEX_13_01_B5_2.msf
- W:\users\Alexandra_primeXS\Samples 2014\pd searches\140318_S_ALEX_14_01_B5_3.msf
- W:\users\Alexandra_primeXS\Samples 2014\pd searches\15min_1_100\140321_S_ALEX_14_01_B5_3.msf
- W:\users\Alexandra_primeXS\Samples 2014\pd searches\140318_S_ALEX_15_01_B5_4.msf
- W:\users\Alexandra_primeXS\Samples 2014\pd searches\15min_1_100\140321_S_ALEX_15_01_B5_4.msf
Created with Discoverer version: 1.4.1.14
================================================================================
Number of filtered/unfiltered result items:
- 40/51 protein group(s)
- 195/217 merged protein(s)
- 213/736 peptide(s)
- 1063/2370 PSM(s)
- 11088/11088 search input(s)
================================================================================
Peptide Grouping Options
- Show peptide groups: True
- Group peptides by: Mass and Sequence
Protein Grouping Options
- Enable protein grouping: True
- Consider leucine and isoleucine as equal: True
- Consider only PSMs with confidence at least: Medium
- Consider only PSMs with delta Cn better than: 0.15
- Apply strict maximum parsimony principle: True
No filters applied for data reduction
Result filters:
#NAME?
- Peptide Rank (Maximum rank: 1)
================================================================================
Summary of file W:\users\Alexandra_primeXS\Samples 2014\pd searches\140318_S_ALEX_11_01_C5.msf
Workflow created with Discoverer version: 1.4.0.288 (DBVersion:79)
================================================================================
Search name: 140318_S_ALEX_11_01_C5
Search description: -
Search date: 03/19/2014 13:00:33
================================================================================
The pipeline tree:
------------------
|-(0) Spectrum Files
|-(1) Event Detector
|-(2) Precursor Ions Area Detector
|-(3) Spectrum Selector
|-(4) Mascot
|-(5) Target Decoy PSM Validator
------------------------------------------------------------------------------
Processing node 0: Spectrum Files
------------------------------------------------------------------------------
Input Data:
-----------------------------
File Name(s): C:\Analysis\ALEX\140318_S_ALEX_11_01_C5.RAW
------------------------------------------------------------------------------
Processing node 1: Event Detector
------------------------------------------------------------------------------
1. General Settings:
-----------------------------
Mass Precision: 2 ppm
S/N Threshold: 1
------------------------------------------------------------------------------
Processing node 2: Precursor Ions Area Detector
------------------------------------------------------------------------------
------------------------------------------------------------------------------
Processing node 3: Spectrum Selector
------------------------------------------------------------------------------
1. General Settings:
-----------------------------
Precursor Selection: Use MS1 Precursor
Use New Precursor Reevaluation: True
2. Spectrum Properties Filter:
-----------------------------
Lower RT Limit: 0
Upper RT Limit: 0
First Scan: 0
Last Scan: 0
Lowest Charge State: 0
Highest Charge State: 0
Min. Precursor Mass: 350 Da
Max. Precursor Mass: 5000 Da
Total Intensity Threshold: 0
Minimum Peak Count: 1
3. Scan Event Filters:
-----------------------------
Mass Analyzer: Is ITMS
MS Order: Is MS2
Activation Type: Is CID
Min. Collision Energy: 0
Max. Collision Energy: 1000
Scan Type: Is Full
Ionization Source: Is Nanospray
Polarity Mode: Is +
4. Peak Filters:
-----------------------------
S/N Threshold (FT-only): 3
5. Replacements for Unrecognized Properties:
-----------------------------
Unrecognized Charge Replacements: Automatic
Unrecognized Mass Analyzer Replacements: ITMS
Unrecognized MS Order Replacements: MS2
Unrecognized Activation Type Replacements: CID
Unrecognized Polarity Replacements: +
6. Just for Testing:
-----------------------------
Precursor Clipping Range Before: 2.5 Da
Precursor Clipping Range After: 5.5 Da
------------------------------------------------------------------------------
Processing node 4: Mascot
------------------------------------------------------------------------------
1. Input Data:
-----------------------------
Protein Database: SP_Human
Enzyme Name: Trypsin
Maximum Missed Cleavage Sites: 6
Instrument: Default
Taxonomy: All entries
1.1 Peptide Scoring Options:
-----------------------------
Peptide Cut Off Score: 10
Peptide Without Protein Cut Off Score: 5
1.2 Protein Scoring Options:
-----------------------------
Use MudPIT Scoring: Automatic
Protein Relevance Threshold: 20
Protein Relevance Factor: 1
2. Tolerances:
-----------------------------
Precursor Mass Tolerance: 7 ppm
Fragment Mass Tolerance: 0.5 Da
Use Average Precursor Mass: False
4. Dynamic Modifications:
-----------------------------
1. Dynamic Modification: Oxidation (M)
2. Dynamic Modification: Acetyl (Protein N-term)
6. Dynamic Modification: NVP (K)
------------------------------------------------------------------------------
Processing node 5: Target Decoy PSM Validator
------------------------------------------------------------------------------
1. Decoy Database Search:
-----------------------------
Target FDR (Strict): 0.01
Target FDR (Relaxed): 0.05
================================================================================
Further information:
Mascot (4):
- Fasta database information: FASTA db: sp_human_2014a.fasta
Version: 2.4
Number of sequences: 20872
Number of sequences after taxonomy: 20872
Taxonomy:
Enzyme:
Number of queries: 1731
- MudPitScoring: True
================================================================================
Processing details:
2014-03-19 13:03:00	(4):Mascot:	Total search time was 33.8 s.
2014-03-19 13:03:00	(2):Precursor Ions Area Detector:	Whole quantification took 4.6 s.
2014-03-19 13:03:00	(2):Precursor Ions Area Detector:	Storing 189 remaining single precursor patterns ...
2014-03-19 13:03:00	(2):Precursor Ions Area Detector:	Storing 0 precursor ion quantification results ...
2014-03-19 13:03:00	(2):Precursor Ions Area Detector:	Storing 0 peptide verification results ...
2014-03-19 13:03:00	(2):Precursor Ions Area Detector:	Start verification of peptides identified from Mascot
2014-03-19 13:03:00	(2):Precursor Ions Area Detector:	Start quantification for file: 140318_S_ALEX_11_01_C5.RAW ...
2014-03-19 13:03:00	(4):Mascot:	Search completed
2014-03-19 13:03:00	(4):Mascot:	187 protein(s) + 26 decoy proteins scored and inserted into result file in 0.6 s.
2014-03-19 13:03:00	(4):Mascot:	187 protein(s) scored
2014-03-19 13:03:00	(4):Mascot:	Search result finalization started.
2014-03-19 13:03:00	(5):Target Decoy PSM Validator:	Start calculating relaxed False Discovery Rate
2014-03-19 13:03:00	(5):Target Decoy PSM Validator:	Start calculating strict False Discovery Rate
2014-03-19 13:03:00	(5):Target Decoy PSM Validator:	Evaluating peptides of Mascot (4) started
2014-03-19 13:03:00	(4):Mascot:	Used mascot server http://mascot.linux.crg.es/mascot/ with Mascot version 2.4.1
2014-03-19 13:03:00	(4):Mascot:	Sending 1038 peptide hits (4950 peptides) to result file
2014-03-19 13:03:00	(4):Mascot:	Sending 1031 decoy peptide hits (4888 peptides) to result file
2014-03-19 13:03:00	(4):Mascot:	Reading decoy results
2014-03-19 13:03:00	(4):Mascot:	Start translating results
2014-03-19 13:03:00	(4):Mascot:	Start mapping modifications
2014-03-19 13:03:00	(4):Mascot:	Received 239 proteins from Mascot server
2014-03-19 13:03:00	(4):Mascot:	Start mapping 239 proteins
2014-03-19 13:03:00	(4):Mascot:	Start parsing results
2014-03-19 13:03:00	(4):Mascot:	Received Mascot result file (filename=../../../../../../mascot/data//20140319/F003934.dat)
2014-03-19 13:03:00	(4):Mascot:	Mascot Server completed
2014-03-19 13:03:00	(4):Mascot:	Mascot result on server (filename=../../../../../../mascot/data//20140319/F003934.dat)
2014-03-19 13:03:00	(4):Mascot:	Start searching 1731 spectra
2014-03-19 13:03:00	(4):Mascot:	Use mascot server http://mascot.linux.crg.es/mascot/ with Mascot version 2.4.1
2014-03-19 13:02:00	(3):Spectrum Selector:	Reading from File 1 of 1:C:\Analysis\ALEX\140318_S_ALEX_11_01_C5.RAW (4137 spectra total)
2014-03-19 13:02:00	(1):Event Detector:	All 1 files processed in 2 min 14 s
2014-03-19 13:02:00	(1):Event Detector:	Event proccessing finished after 2 min 11 s.
2014-03-19 13:00:00	(1):Event Detector:	Start Event Processing on: 140318_S_ALEX_11_01_C5.RAW with scan filter: FTMS + p NSI Full ms [200.00-2000.00]
================================================================================
Summary of file W:\users\Alexandra_primeXS\Samples 2014\pd searches\15min_1_100\140321_S_ALEX_11_01_C5.msf
Workflow created with Discoverer version: 1.4.1.14 (DBVersion:79)
================================================================================
Search name: 140321_S_ALEX_11_01_C5
Search description: -
Search date: 03/27/2014 08:00:53
================================================================================
The pipeline tree:
------------------
|-(0) Spectrum Files
|-(1) Event Detector
|-(2) Precursor Ions Area Detector
|-(3) Spectrum Selector
|-(4) Mascot
|-(5) Target Decoy PSM Validator
------------------------------------------------------------------------------
Processing node 0: Spectrum Files
------------------------------------------------------------------------------
Input Data:
-----------------------------
File Name(s): \DiscovererDaemon\SpectrumFiles\alex otros_20140327\140321_S_ALEX_11_01_C5.RAW
------------------------------------------------------------------------------
Processing node 1: Event Detector
------------------------------------------------------------------------------
1. General Settings:
-----------------------------
Mass Precision: 2 ppm
S/N Threshold: 1
------------------------------------------------------------------------------
Processing node 2: Precursor Ions Area Detector
------------------------------------------------------------------------------
------------------------------------------------------------------------------
Processing node 3: Spectrum Selector
------------------------------------------------------------------------------
1. General Settings:
-----------------------------
Precursor Selection: Use MS1 Precursor
Use New Precursor Reevaluation: True
2. Spectrum Properties Filter:
-----------------------------
Lower RT Limit: 0
Upper RT Limit: 0
First Scan: 0
Last Scan: 0
Lowest Charge State: 0
Highest Charge State: 0
Min. Precursor Mass: 350 Da
Max. Precursor Mass: 5000 Da
Total Intensity Threshold: 0
Minimum Peak Count: 1
3. Scan Event Filters:
-----------------------------
Mass Analyzer: Is ITMS
MS Order: Is MS2
Activation Type: Is CID
Min. Collision Energy: 0
Max. Collision Energy: 1000
Scan Type: Is Full
Ionization Source: Is Nanospray
Polarity Mode: Is +
4. Peak Filters:
-----------------------------
S/N Threshold (FT-only): 3
5. Replacements for Unrecognized Properties:
-----------------------------
Unrecognized Charge Replacements: Automatic
Unrecognized Mass Analyzer Replacements: ITMS
Unrecognized MS Order Replacements: MS2
Unrecognized Activation Type Replacements: CID
Unrecognized Polarity Replacements: +
6. Just for Testing:
-----------------------------
Precursor Clipping Range Before: 2.5 Da
Precursor Clipping Range After: 5.5 Da
------------------------------------------------------------------------------
Processing node 4: Mascot
------------------------------------------------------------------------------
1. Input Data:
-----------------------------
Protein Database: SP_Human
Enzyme Name: Trypsin
Maximum Missed Cleavage Sites: 6
Instrument: Default
Taxonomy: All entries
1.1 Peptide Scoring Options:
-----------------------------
Peptide Cut Off Score: 10
Peptide Without Protein Cut Off Score: 5
1.2 Protein Scoring Options:
-----------------------------
Use MudPIT Scoring: Automatic
Protein Relevance Threshold: 20
Protein Relevance Factor: 1
2. Tolerances:
-----------------------------
Precursor Mass Tolerance: 7 ppm
Fragment Mass Tolerance: 0.5 Da
Use Average Precursor Mass: False
4. Dynamic Modifications:
-----------------------------
1. Dynamic Modification: Oxidation (M)
2. Dynamic Modification: Acetyl (Protein N-term)
6. Dynamic Modification: NVP (K)
------------------------------------------------------------------------------
Processing node 5: Target Decoy PSM Validator
------------------------------------------------------------------------------
1. Decoy Database Search:
-----------------------------
Target FDR (Strict): 0.01
Target FDR (Relaxed): 0.05
================================================================================
Further information:
Mascot (4):
- Fasta database information: FASTA db: sp_human_2014a.fasta
Version: 2.4
Number of sequences: 20872
Number of sequences after taxonomy: 20872
Taxonomy:
Enzyme:
Number of queries: 248
- MudPitScoring: True
================================================================================
Processing details:
2014-03-27 08:11:00	(4):Mascot:	Total search time was 1 min 27 s.
2014-03-27 08:11:00	(2):Precursor Ions Area Detector:	Whole quantification took 2.5 s.
2014-03-27 08:11:00	(2):Precursor Ions Area Detector:	Storing 23 remaining single precursor patterns ...
2014-03-27 08:11:00	(2):Precursor Ions Area Detector:	Storing 0 precursor ion quantification results ...
2014-03-27 08:11:00	(2):Precursor Ions Area Detector:	Storing 0 peptide verification results ...
2014-03-27 08:11:00	(2):Precursor Ions Area Detector:	Start verification of peptides identified from Mascot
2014-03-27 08:11:00	(2):Precursor Ions Area Detector:	Start quantification for file: 140321_S_ALEX_11_01_C5.RAW ...
2014-03-27 08:11:00	(4):Mascot:	Search completed
2014-03-27 08:11:00	(4):Mascot:	12 protein(s) + 1 decoy proteins scored and inserted into result file in 0.4 s.
2014-03-27 08:11:00	(4):Mascot:	12 protein(s) scored
2014-03-27 08:11:00	(4):Mascot:	Search result finalization started.
2014-03-27 08:11:00	(5):Target Decoy PSM Validator:	Start calculating relaxed False Discovery Rate
2014-03-27 08:11:00	(5):Target Decoy PSM Validator:	Start calculating strict False Discovery Rate
2014-03-27 08:11:00	(5):Target Decoy PSM Validator:	Evaluating peptides of Mascot (4) started
2014-03-27 08:11:00	(4):Mascot:	Used mascot server http://mascot.linux.crg.es/mascot/ with Mascot version 2.4.1
2014-03-27 08:11:00	(4):Mascot:	Sending 59 peptide hits (300 peptides) to result file
2014-03-27 08:11:00	(4):Mascot:	Sending 64 decoy peptide hits (309 peptides) to result file
2014-03-27 08:11:00	(4):Mascot:	Reading decoy results
2014-03-27 08:11:00	(4):Mascot:	Start translating results
2014-03-27 08:11:00	(4):Mascot:	Start mapping modifications
2014-03-27 08:11:00	(4):Mascot:	Received 15 proteins from Mascot server
2014-03-27 08:11:00	(4):Mascot:	Start mapping 15 proteins
2014-03-27 08:11:00	(4):Mascot:	Start parsing results
2014-03-27 08:11:00	(4):Mascot:	Received Mascot result file (filename=../../../../../../mascot/data//20140327/F004112.dat)
2014-03-27 08:11:00	(4):Mascot:	Mascot Server completed
2014-03-27 08:10:00	(4):Mascot:	Start searching 248 spectra
2014-03-27 08:10:00	(4):Mascot:	Use mascot server http://mascot.linux.crg.es/mascot/ with Mascot version 2.4.1
2014-03-27 08:10:00	(3):Spectrum Selector:	Reading from File 1 of 1:\DiscovererDaemon\SpectrumFiles\alex otros_20140327\140321_S_ALEX_11_01_C5.RAW (2757 spectra total)
2014-03-27 08:10:00	(1):Event Detector:	All 1 files processed in 1 min 49 s
2014-03-27 08:10:00	(1):Event Detector:	Event proccessing finished after 1 min 46 s.
2014-03-27 08:08:00	(1):Event Detector:	Start Event Processing on: 140321_S_ALEX_11_01_C5.RAW with scan filter: FTMS + p NSI Full ms [200.00-2000.00]
================================================================================
Summary of file W:\users\Alexandra_primeXS\Samples 2014\pd searches\140318_S_ALEX_12_01_B5_1.msf
Workflow created with Discoverer version: 1.4.0.288 (DBVersion:79)
================================================================================
Search name: 140318_S_ALEX_12_01_B5_1
Search description: -
Search date: 03/19/2014 16:08:09
================================================================================
The pipeline tree:
------------------
|-(0) Spectrum Files
|-(1) Event Detector
|-(2) Precursor Ions Area Detector
|-(3) Spectrum Selector
|-(4) Mascot
|-(5) Target Decoy PSM Validator
------------------------------------------------------------------------------
Processing node 0: Spectrum Files
------------------------------------------------------------------------------
Input Data:
-----------------------------
File Name(s): C:\Analysis\ALEX\140318_S_ALEX_12_01_B5_1.RAW
------------------------------------------------------------------------------
Processing node 1: Event Detector
------------------------------------------------------------------------------
1. General Settings:
-----------------------------
Mass Precision: 2 ppm
S/N Threshold: 1
------------------------------------------------------------------------------
Processing node 2: Precursor Ions Area Detector
------------------------------------------------------------------------------
------------------------------------------------------------------------------
Processing node 3: Spectrum Selector
------------------------------------------------------------------------------
1. General Settings:
-----------------------------
Precursor Selection: Use MS1 Precursor
Use New Precursor Reevaluation: True
2. Spectrum Properties Filter:
-----------------------------
Lower RT Limit: 0
Upper RT Limit: 0
First Scan: 0
Last Scan: 0
Lowest Charge State: 0
Highest Charge State: 0
Min. Precursor Mass: 350 Da
Max. Precursor Mass: 5000 Da
Total Intensity Threshold: 0
Minimum Peak Count: 1
3. Scan Event Filters:
-----------------------------
Mass Analyzer: Is ITMS
MS Order: Is MS2
Activation Type: Is CID
Min. Collision Energy: 0
Max. Collision Energy: 1000
Scan Type: Is Full
Ionization Source: Is Nanospray
Polarity Mode: Is +
4. Peak Filters:
-----------------------------
S/N Threshold (FT-only): 3
5. Replacements for Unrecognized Properties:
-----------------------------
Unrecognized Charge Replacements: Automatic
Unrecognized Mass Analyzer Replacements: ITMS
Unrecognized MS Order Replacements: MS2
Unrecognized Activation Type Replacements: CID
Unrecognized Polarity Replacements: +
6. Just for Testing:
-----------------------------
Precursor Clipping Range Before: 2.5 Da
Precursor Clipping Range After: 5.5 Da
------------------------------------------------------------------------------
Processing node 4: Mascot
------------------------------------------------------------------------------
1. Input Data:
-----------------------------
Protein Database: SP_Human
Enzyme Name: Trypsin
Maximum Missed Cleavage Sites: 6
Instrument: Default
Taxonomy: All entries
1.1 Peptide Scoring Options:
-----------------------------
Peptide Cut Off Score: 10
Peptide Without Protein Cut Off Score: 5
1.2 Protein Scoring Options:
-----------------------------
Use MudPIT Scoring: Automatic
Protein Relevance Threshold: 20
Protein Relevance Factor: 1
2. Tolerances:
-----------------------------
Precursor Mass Tolerance: 7 ppm
Fragment Mass Tolerance: 0.5 Da
Use Average Precursor Mass: False
4. Dynamic Modifications:
-----------------------------
1. Dynamic Modification: Oxidation (M)
2. Dynamic Modification: Acetyl (Protein N-term)
6. Dynamic Modification: NVP (K)
------------------------------------------------------------------------------
Processing node 5: Target Decoy PSM Validator
------------------------------------------------------------------------------
1. Decoy Database Search:
-----------------------------
Target FDR (Strict): 0.01
Target FDR (Relaxed): 0.05
================================================================================
Further information:
Mascot (4):
- Fasta database information: FASTA db: sp_human_2014a.fasta
Version: 2.4
Number of sequences: 20872
Number of sequences after taxonomy: 20872
Taxonomy:
Enzyme:
Number of queries: 1828
- MudPitScoring: True
================================================================================
Processing details:
2014-03-19 16:11:00	(4):Mascot:	Total search time was 46.7 s.
2014-03-19 16:11:00	(2):Precursor Ions Area Detector:	Whole quantification took 4.5 s.
2014-03-19 16:11:00	(2):Precursor Ions Area Detector:	Storing 187 remaining single precursor patterns ...
2014-03-19 16:11:00	(2):Precursor Ions Area Detector:	Storing 0 precursor ion quantification results ...
2014-03-19 16:11:00	(2):Precursor Ions Area Detector:	Storing 0 peptide verification results ...
2014-03-19 16:11:00	(2):Precursor Ions Area Detector:	Start verification of peptides identified from Mascot
2014-03-19 16:11:00	(2):Precursor Ions Area Detector:	Start quantification for file: 140318_S_ALEX_12_01_B5_1.RAW ...
2014-03-19 16:11:00	(4):Mascot:	Search completed
2014-03-19 16:11:00	(4):Mascot:	79 protein(s) + 15 decoy proteins scored and inserted into result file in 0.5 s.
2014-03-19 16:11:00	(4):Mascot:	79 protein(s) scored
2014-03-19 16:11:00	(4):Mascot:	Search result finalization started.
2014-03-19 16:11:00	(5):Target Decoy PSM Validator:	Start calculating relaxed False Discovery Rate
2014-03-19 16:11:00	(5):Target Decoy PSM Validator:	Start calculating strict False Discovery Rate
2014-03-19 16:11:00	(5):Target Decoy PSM Validator:	Evaluating peptides of Mascot (4) started
2014-03-19 16:11:00	(4):Mascot:	Used mascot server http://mascot.linux.crg.es/mascot/ with Mascot version 2.4.1
2014-03-19 16:11:00	(4):Mascot:	Sending 963 peptide hits (4192 peptides) to result file
2014-03-19 16:11:00	(4):Mascot:	Sending 922 decoy peptide hits (4043 peptides) to result file
2014-03-19 16:11:00	(4):Mascot:	Reading decoy results
2014-03-19 16:11:00	(4):Mascot:	Start translating results
2014-03-19 16:11:00	(4):Mascot:	Start mapping modifications
2014-03-19 16:11:00	(4):Mascot:	Received 89 proteins from Mascot server
2014-03-19 16:11:00	(4):Mascot:	Start mapping 89 proteins
2014-03-19 16:11:00	(4):Mascot:	Start parsing results
2014-03-19 16:11:00	(4):Mascot:	Received Mascot result file (filename=../../../../../../mascot/data//20140319/F003937.dat)
2014-03-19 16:11:00	(4):Mascot:	Mascot Server completed
2014-03-19 16:11:00	(4):Mascot:	Mascot result on server (filename=../../../../../../mascot/data//20140319/F003937.dat)
2014-03-19 16:10:00	(4):Mascot:	Start searching 1829 spectra
2014-03-19 16:10:00	(4):Mascot:	Use mascot server http://mascot.linux.crg.es/mascot/ with Mascot version 2.4.1
2014-03-19 16:10:00	(3):Spectrum Selector:	Reading from File 1 of 1:C:\Analysis\ALEX\140318_S_ALEX_12_01_B5_1.RAW (4271 spectra total)
2014-03-19 16:10:00	(1):Event Detector:	All 1 files processed in 2 min 13 s
2014-03-19 16:10:00	(1):Event Detector:	Event proccessing finished after 2 min 11 s.
2014-03-19 16:08:00	(1):Event Detector:	Start Event Processing on: 140318_S_ALEX_12_01_B5_1.RAW with scan filter: FTMS + p NSI Full ms [200.00-2000.00]
================================================================================
Summary of file W:\users\Alexandra_primeXS\Samples 2014\pd searches\15min_1_100\140321_S_ALEX_12_01_B5_1.msf
Workflow created with Discoverer version: 1.4.1.14 (DBVersion:79)
================================================================================
Search name: 140321_S_ALEX_12_01_B5_1
Search description: -
Search date: 03/27/2014 08:01:49
================================================================================
The pipeline tree:
------------------
|-(0) Spectrum Files
|-(1) Event Detector
|-(2) Precursor Ions Area Detector
|-(3) Spectrum Selector
|-(4) Mascot
|-(5) Target Decoy PSM Validator
------------------------------------------------------------------------------
Processing node 0: Spectrum Files
------------------------------------------------------------------------------
Input Data:
-----------------------------
File Name(s): \DiscovererDaemon\SpectrumFiles\alex otros_20140327\140321_S_ALEX_12_01_B5_1.RAW
------------------------------------------------------------------------------
Processing node 1: Event Detector
------------------------------------------------------------------------------
1. General Settings:
-----------------------------
Mass Precision: 2 ppm
S/N Threshold: 1
------------------------------------------------------------------------------
Processing node 2: Precursor Ions Area Detector
------------------------------------------------------------------------------
------------------------------------------------------------------------------
Processing node 3: Spectrum Selector
------------------------------------------------------------------------------
1. General Settings:
-----------------------------
Precursor Selection: Use MS1 Precursor
Use New Precursor Reevaluation: True
2. Spectrum Properties Filter:
-----------------------------
Lower RT Limit: 0
Upper RT Limit: 0
First Scan: 0
Last Scan: 0
Lowest Charge State: 0
Highest Charge State: 0
Min. Precursor Mass: 350 Da
Max. Precursor Mass: 5000 Da
Total Intensity Threshold: 0
Minimum Peak Count: 1
3. Scan Event Filters:
-----------------------------
Mass Analyzer: Is ITMS
MS Order: Is MS2
Activation Type: Is CID
Min. Collision Energy: 0
Max. Collision Energy: 1000
Scan Type: Is Full
Ionization Source: Is Nanospray
Polarity Mode: Is +
4. Peak Filters:
-----------------------------
S/N Threshold (FT-only): 3
5. Replacements for Unrecognized Properties:
-----------------------------
Unrecognized Charge Replacements: Automatic
Unrecognized Mass Analyzer Replacements: ITMS
Unrecognized MS Order Replacements: MS2
Unrecognized Activation Type Replacements: CID
Unrecognized Polarity Replacements: +
6. Just for Testing:
-----------------------------
Precursor Clipping Range Before: 2.5 Da
Precursor Clipping Range After: 5.5 Da
------------------------------------------------------------------------------
Processing node 4: Mascot
------------------------------------------------------------------------------
1. Input Data:
-----------------------------
Protein Database: SP_Human
Enzyme Name: Trypsin
Maximum Missed Cleavage Sites: 6
Instrument: Default
Taxonomy: All entries
1.1 Peptide Scoring Options:
-----------------------------
Peptide Cut Off Score: 10
Peptide Without Protein Cut Off Score: 5
1.2 Protein Scoring Options:
-----------------------------
Use MudPIT Scoring: Automatic
Protein Relevance Threshold: 20
Protein Relevance Factor: 1
2. Tolerances:
-----------------------------
Precursor Mass Tolerance: 7 ppm
Fragment Mass Tolerance: 0.5 Da
Use Average Precursor Mass: False
4. Dynamic Modifications:
-----------------------------
1. Dynamic Modification: Oxidation (M)
2. Dynamic Modification: Acetyl (Protein N-term)
6. Dynamic Modification: NVP (K)
------------------------------------------------------------------------------
Processing node 5: Target Decoy PSM Validator
------------------------------------------------------------------------------
1. Decoy Database Search:
-----------------------------
Target FDR (Strict): 0.01
Target FDR (Relaxed): 0.05
================================================================================
Further information:
Mascot (4):
- Fasta database information: FASTA db: sp_human_2014a.fasta
Version: 2.4
Number of sequences: 20872
Number of sequences after taxonomy: 20872
Taxonomy:
Enzyme:
Number of queries: 453
- MudPitScoring: True
================================================================================
Processing details:
2014-03-27 08:14:00	(4):Mascot:	Total search time was 28.4 s.
2014-03-27 08:14:00	(2):Precursor Ions Area Detector:	Whole quantification took 2.8 s.
2014-03-27 08:14:00	(2):Precursor Ions Area Detector:	Storing 92 remaining single precursor patterns ...
2014-03-27 08:14:00	(2):Precursor Ions Area Detector:	Storing 0 precursor ion quantification results ...
2014-03-27 08:14:00	(2):Precursor Ions Area Detector:	Storing 0 peptide verification results ...
2014-03-27 08:14:00	(2):Precursor Ions Area Detector:	Start verification of peptides identified from Mascot
2014-03-27 08:14:00	(2):Precursor Ions Area Detector:	Start quantification for file: 140321_S_ALEX_12_01_B5_1.RAW ...
2014-03-27 08:14:00	(4):Mascot:	Search completed
2014-03-27 08:14:00	(4):Mascot:	113 protein(s) + 6 decoy proteins scored and inserted into result file in 0.4 s.
2014-03-27 08:14:00	(4):Mascot:	113 protein(s) scored
2014-03-27 08:14:00	(4):Mascot:	Search result finalization started.
2014-03-27 08:14:00	(5):Target Decoy PSM Validator:	Start calculating relaxed False Discovery Rate
2014-03-27 08:14:00	(5):Target Decoy PSM Validator:	Start calculating strict False Discovery Rate
2014-03-27 08:14:00	(5):Target Decoy PSM Validator:	Evaluating peptides of Mascot (4) started
2014-03-27 08:14:00	(4):Mascot:	Used mascot server http://mascot.linux.crg.es/mascot/ with Mascot version 2.4.1
2014-03-27 08:14:00	(4):Mascot:	Sending 211 peptide hits (871 peptides) to result file
2014-03-27 08:14:00	(4):Mascot:	Sending 195 decoy peptide hits (791 peptides) to result file
2014-03-27 08:14:00	(4):Mascot:	Reading decoy results
2014-03-27 08:14:00	(4):Mascot:	Start translating results
2014-03-27 08:14:00	(4):Mascot:	Start mapping modifications
2014-03-27 08:14:00	(4):Mascot:	Received 134 proteins from Mascot server
2014-03-27 08:14:00	(4):Mascot:	Start mapping 134 proteins
2014-03-27 08:14:00	(4):Mascot:	Start parsing results
2014-03-27 08:14:00	(4):Mascot:	Received Mascot result file (filename=../../../../../../mascot/data//20140327/F004113.dat)
2014-03-27 08:14:00	(4):Mascot:	Mascot Server completed
2014-03-27 08:14:00	(4):Mascot:	Mascot result on server (filename=../../../../../../mascot/data//20140327/F004113.dat)
2014-03-27 08:14:00	(4):Mascot:	Start searching 453 spectra
2014-03-27 08:14:00	(4):Mascot:	Use mascot server http://mascot.linux.crg.es/mascot/ with Mascot version 2.4.1
2014-03-27 08:13:00	(3):Spectrum Selector:	Reading from File 1 of 1:\DiscovererDaemon\SpectrumFiles\alex otros_20140327\140321_S_ALEX_12_01_B5_1.RAW (3017 spectra total)
2014-03-27 08:13:00	(1):Event Detector:	All 1 files processed in 1 min 57 s
2014-03-27 08:13:00	(1):Event Detector:	Event proccessing finished after 1 min 55 s.
2014-03-27 08:12:00	(1):Event Detector:	Start Event Processing on: 140321_S_ALEX_12_01_B5_1.RAW with scan filter: FTMS + p NSI Full ms [200.00-2000.00]
================================================================================
Summary of file W:\users\Alexandra_primeXS\Samples 2014\pd searches\140318_S_ALEX_13_01_B5_2.msf
Workflow created with Discoverer version: 1.4.0.288 (DBVersion:79)
================================================================================
Search name: 140318_S_ALEX_13_01_B5_2
Search description: -
Search date: 03/19/2014 17:58:06
================================================================================
The pipeline tree:
------------------
|-(0) Spectrum Files
|-(1) Event Detector
|-(2) Precursor Ions Area Detector
|-(3) Spectrum Selector
|-(4) Mascot
|-(5) Target Decoy PSM Validator
------------------------------------------------------------------------------
Processing node 0: Spectrum Files
------------------------------------------------------------------------------
Input Data:
-----------------------------
File Name(s): C:\Analysis\ALEX\140318_S_ALEX_13_01_B5_2.RAW
------------------------------------------------------------------------------
Processing node 1: Event Detector
------------------------------------------------------------------------------
1. General Settings:
-----------------------------
Mass Precision: 2 ppm
S/N Threshold: 1
------------------------------------------------------------------------------
Processing node 2: Precursor Ions Area Detector
------------------------------------------------------------------------------
------------------------------------------------------------------------------
Processing node 3: Spectrum Selector
------------------------------------------------------------------------------
1. General Settings:
-----------------------------
Precursor Selection: Use MS1 Precursor
Use New Precursor Reevaluation: True
2. Spectrum Properties Filter:
-----------------------------
Lower RT Limit: 0
Upper RT Limit: 0
First Scan: 0
Last Scan: 0
Lowest Charge State: 0
Highest Charge State: 0
Min. Precursor Mass: 350 Da
Max. Precursor Mass: 5000 Da
Total Intensity Threshold: 0
Minimum Peak Count: 1
3. Scan Event Filters:
-----------------------------
Mass Analyzer: Is ITMS
MS Order: Is MS2
Activation Type: Is CID
Min. Collision Energy: 0
Max. Collision Energy: 1000
Scan Type: Is Full
Ionization Source: Is Nanospray
Polarity Mode: Is +
4. Peak Filters:
-----------------------------
S/N Threshold (FT-only): 3
5. Replacements for Unrecognized Properties:
-----------------------------
Unrecognized Charge Replacements: Automatic
Unrecognized Mass Analyzer Replacements: ITMS
Unrecognized MS Order Replacements: MS2
Unrecognized Activation Type Replacements: CID
Unrecognized Polarity Replacements: +
6. Just for Testing:
-----------------------------
Precursor Clipping Range Before: 2.5 Da
Precursor Clipping Range After: 5.5 Da
------------------------------------------------------------------------------
Processing node 4: Mascot
------------------------------------------------------------------------------
1. Input Data:
-----------------------------
Protein Database: SP_Human
Enzyme Name: Trypsin
Maximum Missed Cleavage Sites: 6
Instrument: Default
Taxonomy: All entries
1.1 Peptide Scoring Options:
-----------------------------
Peptide Cut Off Score: 10
Peptide Without Protein Cut Off Score: 5
1.2 Protein Scoring Options:
-----------------------------
Use MudPIT Scoring: Automatic
Protein Relevance Threshold: 20
Protein Relevance Factor: 1
2. Tolerances:
-----------------------------
Precursor Mass Tolerance: 7 ppm
Fragment Mass Tolerance: 0.5 Da
Use Average Precursor Mass: False
4. Dynamic Modifications:
-----------------------------
1. Dynamic Modification: Oxidation (M)
2. Dynamic Modification: Acetyl (Protein N-term)
6. Dynamic Modification: NVP (K)
------------------------------------------------------------------------------
Processing node 5: Target Decoy PSM Validator
------------------------------------------------------------------------------
1. Decoy Database Search:
-----------------------------
Target FDR (Strict): 0.01
Target FDR (Relaxed): 0.05
================================================================================
Further information:
Mascot (4):
- Fasta database information: FASTA db: sp_human_2014a.fasta
Version: 2.4
Number of sequences: 20872
Number of sequences after taxonomy: 20872
Taxonomy:
Enzyme:
Number of queries: 2374
- MudPitScoring: True
================================================================================
Processing details:
2014-03-19 18:01:00	(4):Mascot:	Total search time was 47.4 s.
2014-03-19 18:01:00	(2):Precursor Ions Area Detector:	Whole quantification took 5 s.
2014-03-19 18:01:00	(2):Precursor Ions Area Detector:	Storing 304 remaining single precursor patterns ...
2014-03-19 18:01:00	(2):Precursor Ions Area Detector:	Storing 0 precursor ion quantification results ...
2014-03-19 18:01:00	(2):Precursor Ions Area Detector:	Storing 0 peptide verification results ...
2014-03-19 18:01:00	(2):Precursor Ions Area Detector:	Start verification of peptides identified from Mascot
2014-03-19 18:01:00	(2):Precursor Ions Area Detector:	Start quantification for file: 140318_S_ALEX_13_01_B5_2.RAW ...
2014-03-19 18:01:00	(4):Mascot:	Search completed
2014-03-19 18:01:00	(4):Mascot:	182 protein(s) + 19 decoy proteins scored and inserted into result file in 0.6 s.
2014-03-19 18:01:00	(4):Mascot:	182 protein(s) scored
2014-03-19 18:01:00	(4):Mascot:	Search result finalization started.
2014-03-19 18:01:00	(5):Target Decoy PSM Validator:	Start calculating relaxed False Discovery Rate
2014-03-19 18:01:00	(5):Target Decoy PSM Validator:	Start calculating strict False Discovery Rate
2014-03-19 18:01:00	(5):Target Decoy PSM Validator:	Evaluating peptides of Mascot (4) started
2014-03-19 18:01:00	(4):Mascot:	Used mascot server http://mascot.linux.crg.es/mascot/ with Mascot version 2.4.1
2014-03-19 18:01:00	(4):Mascot:	Sending 1326 peptide hits (5739 peptides) to result file
2014-03-19 18:01:00	(4):Mascot:	Sending 1250 decoy peptide hits (5464 peptides) to result file
2014-03-19 18:01:00	(4):Mascot:	Reading decoy results
2014-03-19 18:01:00	(4):Mascot:	Start translating results
2014-03-19 18:01:00	(4):Mascot:	Start mapping modifications
2014-03-19 18:01:00	(4):Mascot:	Received 222 proteins from Mascot server
2014-03-19 18:01:00	(4):Mascot:	Start mapping 222 proteins
2014-03-19 18:01:00	(4):Mascot:	Start parsing results
2014-03-19 18:01:00	(4):Mascot:	Received Mascot result file (filename=../../../../../../mascot/data//20140319/F003939.dat)
2014-03-19 18:01:00	(4):Mascot:	Mascot Server completed
2014-03-19 18:00:00	(4):Mascot:	Mascot result on server (filename=../../../../../../mascot/data//20140319/F003939.dat)
2014-03-19 18:00:00	(4):Mascot:	Start searching 2374 spectra
2014-03-19 18:00:00	(4):Mascot:	Use mascot server http://mascot.linux.crg.es/mascot/ with Mascot version 2.4.1
2014-03-19 18:00:00	(3):Spectrum Selector:	Reading from File 1 of 1:C:\Analysis\ALEX\140318_S_ALEX_13_01_B5_2.RAW (4588 spectra total)
2014-03-19 18:00:00	(1):Event Detector:	All 1 files processed in 2 min 4 s
2014-03-19 18:00:00	(1):Event Detector:	Event proccessing finished after 2 min 2 s.
2014-03-19 17:58:00	(1):Event Detector:	Start Event Processing on: 140318_S_ALEX_13_01_B5_2.RAW with scan filter: FTMS + p NSI Full ms [200.00-2000.00]
================================================================================
Summary of file W:\users\Alexandra_primeXS\Samples 2014\pd searches\15min_1_100\140321_S_ALEX_13_01_B5_2.msf
Workflow created with Discoverer version: 1.4.1.14 (DBVersion:79)
================================================================================
Search name: 140321_S_ALEX_13_01_B5_2
Search description: -
Search date: 03/27/2014 08:02:08
================================================================================
The pipeline tree:
------------------
|-(0) Spectrum Files
|-(1) Event Detector
|-(2) Precursor Ions Area Detector
|-(3) Spectrum Selector
|-(4) Mascot
|-(5) Target Decoy PSM Validator
------------------------------------------------------------------------------
Processing node 0: Spectrum Files
------------------------------------------------------------------------------
Input Data:
-----------------------------
File Name(s): \DiscovererDaemon\SpectrumFiles\alex otros_20140327\140321_S_ALEX_13_01_B5_2.RAW
------------------------------------------------------------------------------
Processing node 1: Event Detector
------------------------------------------------------------------------------
1. General Settings:
-----------------------------
Mass Precision: 2 ppm
S/N Threshold: 1
------------------------------------------------------------------------------
Processing node 2: Precursor Ions Area Detector
------------------------------------------------------------------------------
------------------------------------------------------------------------------
Processing node 3: Spectrum Selector
------------------------------------------------------------------------------
1. General Settings:
-----------------------------
Precursor Selection: Use MS1 Precursor
Use New Precursor Reevaluation: True
2. Spectrum Properties Filter:
-----------------------------
Lower RT Limit: 0
Upper RT Limit: 0
First Scan: 0
Last Scan: 0
Lowest Charge State: 0
Highest Charge State: 0
Min. Precursor Mass: 350 Da
Max. Precursor Mass: 5000 Da
Total Intensity Threshold: 0
Minimum Peak Count: 1
3. Scan Event Filters:
-----------------------------
Mass Analyzer: Is ITMS
MS Order: Is MS2
Activation Type: Is CID
Min. Collision Energy: 0
Max. Collision Energy: 1000
Scan Type: Is Full
Ionization Source: Is Nanospray
Polarity Mode: Is +
4. Peak Filters:
-----------------------------
S/N Threshold (FT-only): 3
5. Replacements for Unrecognized Properties:
-----------------------------
Unrecognized Charge Replacements: Automatic
Unrecognized Mass Analyzer Replacements: ITMS
Unrecognized MS Order Replacements: MS2
Unrecognized Activation Type Replacements: CID
Unrecognized Polarity Replacements: +
6. Just for Testing:
-----------------------------
Precursor Clipping Range Before: 2.5 Da
Precursor Clipping Range After: 5.5 Da
------------------------------------------------------------------------------
Processing node 4: Mascot
------------------------------------------------------------------------------
1. Input Data:
-----------------------------
Protein Database: SP_Human
Enzyme Name: Trypsin
Maximum Missed Cleavage Sites: 6
Instrument: Default
Taxonomy: All entries
1.1 Peptide Scoring Options:
-----------------------------
Peptide Cut Off Score: 10
Peptide Without Protein Cut Off Score: 5
1.2 Protein Scoring Options:
-----------------------------
Use MudPIT Scoring: Automatic
Protein Relevance Threshold: 20
Protein Relevance Factor: 1
2. Tolerances:
-----------------------------
Precursor Mass Tolerance: 7 ppm
Fragment Mass Tolerance: 0.5 Da
Use Average Precursor Mass: False
4. Dynamic Modifications:
-----------------------------
1. Dynamic Modification: Oxidation (M)
2. Dynamic Modification: Acetyl (Protein N-term)
6. Dynamic Modification: NVP (K)
------------------------------------------------------------------------------
Processing node 5: Target Decoy PSM Validator
------------------------------------------------------------------------------
1. Decoy Database Search:
-----------------------------
Target FDR (Strict): 0.01
Target FDR (Relaxed): 0.05
================================================================================
Further information:
Mascot (4):
- Fasta database information: FASTA db: sp_human_2014a.fasta
Version: 2.4
Number of sequences: 20872
Number of sequences after taxonomy: 20872
Taxonomy:
Enzyme:
Number of queries: 336
- MudPitScoring: True
================================================================================
Processing details:
2014-03-27 08:16:00	(4):Mascot:	Total search time was 17.3 s.
2014-03-27 08:16:00	(2):Precursor Ions Area Detector:	Whole quantification took 2.5 s.
2014-03-27 08:16:00	(2):Precursor Ions Area Detector:	Storing 49 remaining single precursor patterns ...
2014-03-27 08:16:00	(2):Precursor Ions Area Detector:	Storing 0 precursor ion quantification results ...
2014-03-27 08:16:00	(2):Precursor Ions Area Detector:	Storing 0 peptide verification results ...
2014-03-27 08:16:00	(2):Precursor Ions Area Detector:	Start verification of peptides identified from Mascot
2014-03-27 08:16:00	(2):Precursor Ions Area Detector:	Start quantification for file: 140321_S_ALEX_13_01_B5_2.RAW ...
2014-03-27 08:16:00	(4):Mascot:	Search completed
2014-03-27 08:16:00	(4):Mascot:	42 protein(s) + 4 decoy proteins scored and inserted into result file in 0.4 s.
2014-03-27 08:16:00	(4):Mascot:	42 protein(s) scored
2014-03-27 08:16:00	(4):Mascot:	Search result finalization started.
2014-03-27 08:16:00	(5):Target Decoy PSM Validator:	Start calculating relaxed False Discovery Rate
2014-03-27 08:16:00	(5):Target Decoy PSM Validator:	Start calculating strict False Discovery Rate
2014-03-27 08:16:00	(5):Target Decoy PSM Validator:	Evaluating peptides of Mascot (4) started
2014-03-27 08:16:00	(4):Mascot:	Used mascot server http://mascot.linux.crg.es/mascot/ with Mascot version 2.4.1
2014-03-27 08:16:00	(4):Mascot:	Sending 133 peptide hits (681 peptides) to result file
2014-03-27 08:16:00	(4):Mascot:	Sending 139 decoy peptide hits (707 peptides) to result file
2014-03-27 08:16:00	(4):Mascot:	Reading decoy results
2014-03-27 08:16:00	(4):Mascot:	Start translating results
2014-03-27 08:16:00	(4):Mascot:	Start mapping modifications
2014-03-27 08:16:00	(4):Mascot:	Received 47 proteins from Mascot server
2014-03-27 08:16:00	(4):Mascot:	Start mapping 47 proteins
2014-03-27 08:16:00	(4):Mascot:	Start parsing results
2014-03-27 08:16:00	(4):Mascot:	Received Mascot result file (filename=../../../../../../mascot/data//20140327/F004114.dat)
2014-03-27 08:16:00	(4):Mascot:	Mascot Server completed
2014-03-27 08:16:00	(4):Mascot:	Start searching 336 spectra
2014-03-27 08:16:00	(4):Mascot:	Use mascot server http://mascot.linux.crg.es/mascot/ with Mascot version 2.4.1
2014-03-27 08:16:00	(3):Spectrum Selector:	Reading from File 1 of 1:\DiscovererDaemon\SpectrumFiles\alex otros_20140327\140321_S_ALEX_13_01_B5_2.RAW (2889 spectra total)
2014-03-27 08:16:00	(1):Event Detector:	All 1 files processed in 1 min 44 s
2014-03-27 08:16:00	(1):Event Detector:	Event proccessing finished after 1 min 42 s.
2014-03-27 08:14:00	(1):Event Detector:	Start Event Processing on: 140321_S_ALEX_13_01_B5_2.RAW with scan filter: FTMS + p NSI Full ms [200.00-2000.00]
================================================================================
Summary of file W:\users\Alexandra_primeXS\Samples 2014\pd searches\140318_S_ALEX_14_01_B5_3.msf
Workflow created with Discoverer version: 1.4.0.288 (DBVersion:79)
================================================================================
Search name: 140318_S_ALEX_14_01_B5_3
Search description: -
Search date: 03/20/2014 07:57:24
================================================================================
The pipeline tree:
------------------
|-(0) Spectrum Files
|-(1) Event Detector
|-(2) Precursor Ions Area Detector
|-(3) Spectrum Selector
|-(4) Mascot
|-(5) Target Decoy PSM Validator
------------------------------------------------------------------------------
Processing node 0: Spectrum Files
------------------------------------------------------------------------------
Input Data:
-----------------------------
File Name(s): C:\Analysis\ALEX\140318_S_ALEX_14_01_B5_3.RAW
------------------------------------------------------------------------------
Processing node 1: Event Detector
------------------------------------------------------------------------------
1. General Settings:
-----------------------------
Mass Precision: 2 ppm
S/N Threshold: 1
------------------------------------------------------------------------------
Processing node 2: Precursor Ions Area Detector
------------------------------------------------------------------------------
------------------------------------------------------------------------------
Processing node 3: Spectrum Selector
------------------------------------------------------------------------------
1. General Settings:
-----------------------------
Precursor Selection: Use MS1 Precursor
Use New Precursor Reevaluation: True
2. Spectrum Properties Filter:
-----------------------------
Lower RT Limit: 0
Upper RT Limit: 0
First Scan: 0
Last Scan: 0
Lowest Charge State: 0
Highest Charge State: 0
Min. Precursor Mass: 350 Da
Max. Precursor Mass: 5000 Da
Total Intensity Threshold: 0
Minimum Peak Count: 1
3. Scan Event Filters:
-----------------------------
Mass Analyzer: Is ITMS
MS Order: Is MS2
Activation Type: Is CID
Min. Collision Energy: 0
Max. Collision Energy: 1000
Scan Type: Is Full
Ionization Source: Is Nanospray
Polarity Mode: Is +
4. Peak Filters:
-----------------------------
S/N Threshold (FT-only): 3
5. Replacements for Unrecognized Properties:
-----------------------------
Unrecognized Charge Replacements: Automatic
Unrecognized Mass Analyzer Replacements: ITMS
Unrecognized MS Order Replacements: MS2
Unrecognized Activation Type Replacements: CID
Unrecognized Polarity Replacements: +
6. Just for Testing:
-----------------------------
Precursor Clipping Range Before: 2.5 Da
Precursor Clipping Range After: 5.5 Da
------------------------------------------------------------------------------
Processing node 4: Mascot
------------------------------------------------------------------------------
1. Input Data:
-----------------------------
Protein Database: SP_Human
Enzyme Name: Trypsin
Maximum Missed Cleavage Sites: 6
Instrument: Default
Taxonomy: All entries
1.1 Peptide Scoring Options:
-----------------------------
Peptide Cut Off Score: 10
Peptide Without Protein Cut Off Score: 5
1.2 Protein Scoring Options:
-----------------------------
Use MudPIT Scoring: Automatic
Protein Relevance Threshold: 20
Protein Relevance Factor: 1
2. Tolerances:
-----------------------------
Precursor Mass Tolerance: 7 ppm
Fragment Mass Tolerance: 0.5 Da
Use Average Precursor Mass: False
4. Dynamic Modifications:
-----------------------------
1. Dynamic Modification: Oxidation (M)
2. Dynamic Modification: Acetyl (Protein N-term)
6. Dynamic Modification: NVP (K)
------------------------------------------------------------------------------
Processing node 5: Target Decoy PSM Validator
------------------------------------------------------------------------------
1. Decoy Database Search:
-----------------------------
Target FDR (Strict): 0.01
Target FDR (Relaxed): 0.05
================================================================================
Further information:
Mascot (4):
- Fasta database information: FASTA db: sp_human_2014a.fasta
Version: 2.4
Number of sequences: 20872
Number of sequences after taxonomy: 20872
Taxonomy:
Enzyme:
Number of queries: 1796
- MudPitScoring: True
================================================================================
Processing details:
2014-03-20 08:01:00	(4):Mascot:	Total search time was 35.2 s.
2014-03-20 08:01:00	(2):Precursor Ions Area Detector:	Whole quantification took 5.9 s.
2014-03-20 08:01:00	(2):Precursor Ions Area Detector:	Storing 223 remaining single precursor patterns ...
2014-03-20 08:01:00	(2):Precursor Ions Area Detector:	Storing 0 precursor ion quantification results ...
2014-03-20 08:01:00	(2):Precursor Ions Area Detector:	Storing 0 peptide verification results ...
2014-03-20 08:01:00	(2):Precursor Ions Area Detector:	Start verification of peptides identified from Mascot
2014-03-20 08:01:00	(2):Precursor Ions Area Detector:	Start quantification for file: 140318_S_ALEX_14_01_B5_3.RAW ...
2014-03-20 08:01:00	(4):Mascot:	Search completed
2014-03-20 08:01:00	(4):Mascot:	120 protein(s) + 9 decoy proteins scored and inserted into result file in 0.5 s.
2014-03-20 08:01:00	(4):Mascot:	120 protein(s) scored
2014-03-20 08:01:00	(4):Mascot:	Search result finalization started.
2014-03-20 08:01:00	(5):Target Decoy PSM Validator:	Start calculating relaxed False Discovery Rate
2014-03-20 08:01:00	(5):Target Decoy PSM Validator:	Start calculating strict False Discovery Rate
2014-03-20 08:01:00	(5):Target Decoy PSM Validator:	Evaluating peptides of Mascot (4) started
2014-03-20 08:01:00	(4):Mascot:	Used mascot server http://mascot.linux.crg.es/mascot/ with Mascot version 2.4.1
2014-03-20 08:01:00	(4):Mascot:	Sending 985 peptide hits (4001 peptides) to result file
2014-03-20 08:01:00	(4):Mascot:	Sending 888 decoy peptide hits (3690 peptides) to result file
2014-03-20 08:01:00	(4):Mascot:	Reading decoy results
2014-03-20 08:01:00	(4):Mascot:	Start translating results
2014-03-20 08:01:00	(4):Mascot:	Start mapping modifications
2014-03-20 08:01:00	(4):Mascot:	Received 140 proteins from Mascot server
2014-03-20 08:01:00	(4):Mascot:	Start mapping 140 proteins
2014-03-20 08:00:00	(4):Mascot:	Start parsing results
2014-03-20 08:00:00	(4):Mascot:	Received Mascot result file (filename=../../../../../../mascot/data//20140320/F003951.dat)
2014-03-20 08:00:00	(4):Mascot:	Mascot Server completed
2014-03-20 08:00:00	(4):Mascot:	Mascot result on server (filename=../../../../../../mascot/data//20140320/F003951.dat)
2014-03-20 08:00:00	(4):Mascot:	Start searching 1799 spectra
2014-03-20 08:00:00	(4):Mascot:	Use mascot server http://mascot.linux.crg.es/mascot/ with Mascot version 2.4.1
2014-03-20 08:00:00	(3):Spectrum Selector:	Reading from File 1 of 1:C:\Analysis\ALEX\140318_S_ALEX_14_01_B5_3.RAW (4207 spectra total)
2014-03-20 08:00:00	(1):Event Detector:	All 1 files processed in 2 min 34 s
2014-03-20 08:00:00	(1):Event Detector:	Event proccessing finished after 2 min 31 s.
2014-03-20 07:57:00	(1):Event Detector:	Start Event Processing on: 140318_S_ALEX_14_01_B5_3.RAW with scan filter: FTMS + p NSI Full ms [200.00-2000.00]
================================================================================
Summary of file W:\users\Alexandra_primeXS\Samples 2014\pd searches\15min_1_100\140321_S_ALEX_14_01_B5_3.msf
Workflow created with Discoverer version: 1.4.1.14 (DBVersion:79)
================================================================================
Search name: 140321_S_ALEX_14_01_B5_3
Search description: -
Search date: 03/27/2014 08:02:25
================================================================================
The pipeline tree:
------------------
|-(0) Spectrum Files
|-(1) Event Detector
|-(2) Precursor Ions Area Detector
|-(3) Spectrum Selector
|-(4) Mascot
|-(5) Target Decoy PSM Validator
------------------------------------------------------------------------------
Processing node 0: Spectrum Files
------------------------------------------------------------------------------
Input Data:
-----------------------------
File Name(s): \DiscovererDaemon\SpectrumFiles\alex otros_20140327\140321_S_ALEX_14_01_B5_3.RAW
------------------------------------------------------------------------------
Processing node 1: Event Detector
------------------------------------------------------------------------------
1. General Settings:
-----------------------------
Mass Precision: 2 ppm
S/N Threshold: 1
------------------------------------------------------------------------------
Processing node 2: Precursor Ions Area Detector
------------------------------------------------------------------------------
------------------------------------------------------------------------------
Processing node 3: Spectrum Selector
------------------------------------------------------------------------------
1. General Settings:
-----------------------------
Precursor Selection: Use MS1 Precursor
Use New Precursor Reevaluation: True
2. Spectrum Properties Filter:
-----------------------------
Lower RT Limit: 0
Upper RT Limit: 0
First Scan: 0
Last Scan: 0
Lowest Charge State: 0
Highest Charge State: 0
Min. Precursor Mass: 350 Da
Max. Precursor Mass: 5000 Da
Total Intensity Threshold: 0
Minimum Peak Count: 1
3. Scan Event Filters:
-----------------------------
Mass Analyzer: Is ITMS
MS Order: Is MS2
Activation Type: Is CID
Min. Collision Energy: 0
Max. Collision Energy: 1000
Scan Type: Is Full
Ionization Source: Is Nanospray
Polarity Mode: Is +
4. Peak Filters:
-----------------------------
S/N Threshold (FT-only): 3
5. Replacements for Unrecognized Properties:
-----------------------------
Unrecognized Charge Replacements: Automatic
Unrecognized Mass Analyzer Replacements: ITMS
Unrecognized MS Order Replacements: MS2
Unrecognized Activation Type Replacements: CID
Unrecognized Polarity Replacements: +
6. Just for Testing:
-----------------------------
Precursor Clipping Range Before: 2.5 Da
Precursor Clipping Range After: 5.5 Da
------------------------------------------------------------------------------
Processing node 4: Mascot
------------------------------------------------------------------------------
1. Input Data:
-----------------------------
Protein Database: SP_Human
Enzyme Name: Trypsin
Maximum Missed Cleavage Sites: 6
Instrument: Default
Taxonomy: All entries
1.1 Peptide Scoring Options:
-----------------------------
Peptide Cut Off Score: 10
Peptide Without Protein Cut Off Score: 5
1.2 Protein Scoring Options:
-----------------------------
Use MudPIT Scoring: Automatic
Protein Relevance Threshold: 20
Protein Relevance Factor: 1
2. Tolerances:
-----------------------------
Precursor Mass Tolerance: 7 ppm
Fragment Mass Tolerance: 0.5 Da
Use Average Precursor Mass: False
4. Dynamic Modifications:
-----------------------------
1. Dynamic Modification: Oxidation (M)
2. Dynamic Modification: Acetyl (Protein N-term)
6. Dynamic Modification: NVP (K)
------------------------------------------------------------------------------
Processing node 5: Target Decoy PSM Validator
------------------------------------------------------------------------------
1. Decoy Database Search:
-----------------------------
Target FDR (Strict): 0.01
Target FDR (Relaxed): 0.05
================================================================================
Further information:
Mascot (4):
- Fasta database information: FASTA db: sp_human_2014a.fasta
Version: 2.4
Number of sequences: 20872
Number of sequences after taxonomy: 20872
Taxonomy:
Enzyme:
Number of queries: 350
- MudPitScoring: True
================================================================================
Processing details:
2014-03-27 08:19:00	(4):Mascot:	Total search time was 43.2 s.
2014-03-27 08:19:00	(2):Precursor Ions Area Detector:	Whole quantification took 2.5 s.
2014-03-27 08:19:00	(2):Precursor Ions Area Detector:	Storing 68 remaining single precursor patterns ...
2014-03-27 08:19:00	(2):Precursor Ions Area Detector:	Storing 0 precursor ion quantification results ...
2014-03-27 08:19:00	(2):Precursor Ions Area Detector:	Storing 0 peptide verification results ...
2014-03-27 08:19:00	(2):Precursor Ions Area Detector:	Start verification of peptides identified from Mascot
2014-03-27 08:19:00	(2):Precursor Ions Area Detector:	Start quantification for file: 140321_S_ALEX_14_01_B5_3.RAW ...
2014-03-27 08:19:00	(4):Mascot:	Search completed
2014-03-27 08:19:00	(4):Mascot:	58 protein(s) + 2 decoy proteins scored and inserted into result file in 0.4 s.
2014-03-27 08:19:00	(4):Mascot:	58 protein(s) scored
2014-03-27 08:19:00	(4):Mascot:	Search result finalization started.
2014-03-27 08:19:00	(5):Target Decoy PSM Validator:	Start calculating relaxed False Discovery Rate
2014-03-27 08:19:00	(5):Target Decoy PSM Validator:	Start calculating strict False Discovery Rate
2014-03-27 08:19:00	(5):Target Decoy PSM Validator:	Evaluating peptides of Mascot (4) started
2014-03-27 08:19:00	(4):Mascot:	Used mascot server http://mascot.linux.crg.es/mascot/ with Mascot version 2.4.1
2014-03-27 08:19:00	(4):Mascot:	Sending 158 peptide hits (696 peptides) to result file
2014-03-27 08:19:00	(4):Mascot:	Sending 149 decoy peptide hits (701 peptides) to result file
2014-03-27 08:19:00	(4):Mascot:	Reading decoy results
2014-03-27 08:19:00	(4):Mascot:	Start translating results
2014-03-27 08:19:00	(4):Mascot:	Start mapping modifications
2014-03-27 08:19:00	(4):Mascot:	Received 62 proteins from Mascot server
2014-03-27 08:19:00	(4):Mascot:	Start mapping 62 proteins
2014-03-27 08:19:00	(4):Mascot:	Start parsing results
2014-03-27 08:19:00	(4):Mascot:	Received Mascot result file (filename=../../../../../../mascot/data//20140327/F004115.dat)
2014-03-27 08:19:00	(4):Mascot:	Mascot Server completed
2014-03-27 08:19:00	(4):Mascot:	Start searching 350 spectra
2014-03-27 08:19:00	(4):Mascot:	Use mascot server http://mascot.linux.crg.es/mascot/ with Mascot version 2.4.1
2014-03-27 08:19:00	(3):Spectrum Selector:	Reading from File 1 of 1:\DiscovererDaemon\SpectrumFiles\alex otros_20140327\140321_S_ALEX_14_01_B5_3.RAW (2908 spectra total)
2014-03-27 08:19:00	(1):Event Detector:	All 1 files processed in 1 min 57 s
2014-03-27 08:19:00	(1):Event Detector:	Event proccessing finished after 1 min 56 s.
2014-03-27 08:17:00	(1):Event Detector:	Start Event Processing on: 140321_S_ALEX_14_01_B5_3.RAW with scan filter: FTMS + p NSI Full ms [200.00-2000.00]
================================================================================
Summary of file W:\users\Alexandra_primeXS\Samples 2014\pd searches\140318_S_ALEX_15_01_B5_4.msf
Workflow created with Discoverer version: 1.4.0.288 (DBVersion:79)
================================================================================
Search name: 140318_S_ALEX_15_01_B5_4
Search description: -
Search date: 03/20/2014 07:57:32
================================================================================
The pipeline tree:
------------------
|-(0) Spectrum Files
|-(1) Event Detector
|-(2) Precursor Ions Area Detector
|-(3) Spectrum Selector
|-(4) Mascot
|-(5) Target Decoy PSM Validator
------------------------------------------------------------------------------
Processing node 0: Spectrum Files
------------------------------------------------------------------------------
Input Data:
-----------------------------
File Name(s): C:\Analysis\ALEX\140318_S_ALEX_15_01_B5_4.RAW
------------------------------------------------------------------------------
Processing node 1: Event Detector
------------------------------------------------------------------------------
1. General Settings:
-----------------------------
Mass Precision: 2 ppm
S/N Threshold: 1
------------------------------------------------------------------------------
Processing node 2: Precursor Ions Area Detector
------------------------------------------------------------------------------
------------------------------------------------------------------------------
Processing node 3: Spectrum Selector
------------------------------------------------------------------------------
1. General Settings:
-----------------------------
Precursor Selection: Use MS1 Precursor
Use New Precursor Reevaluation: True
2. Spectrum Properties Filter:
-----------------------------
Lower RT Limit: 0
Upper RT Limit: 0
First Scan: 0
Last Scan: 0
Lowest Charge State: 0
Highest Charge State: 0
Min. Precursor Mass: 350 Da
Max. Precursor Mass: 5000 Da
Total Intensity Threshold: 0
Minimum Peak Count: 1
3. Scan Event Filters:
-----------------------------
Mass Analyzer: Is ITMS
MS Order: Is MS2
Activation Type: Is CID
Min. Collision Energy: 0
Max. Collision Energy: 1000
Scan Type: Is Full
Ionization Source: Is Nanospray
Polarity Mode: Is +
4. Peak Filters:
-----------------------------
S/N Threshold (FT-only): 3
5. Replacements for Unrecognized Properties:
-----------------------------
Unrecognized Charge Replacements: Automatic
Unrecognized Mass Analyzer Replacements: ITMS
Unrecognized MS Order Replacements: MS2
Unrecognized Activation Type Replacements: CID
Unrecognized Polarity Replacements: +
6. Just for Testing:
-----------------------------
Precursor Clipping Range Before: 2.5 Da
Precursor Clipping Range After: 5.5 Da
------------------------------------------------------------------------------
Processing node 4: Mascot
------------------------------------------------------------------------------
1. Input Data:
-----------------------------
Protein Database: SP_Human
Enzyme Name: Trypsin
Maximum Missed Cleavage Sites: 6
Instrument: Default
Taxonomy: All entries
1.1 Peptide Scoring Options:
-----------------------------
Peptide Cut Off Score: 10
Peptide Without Protein Cut Off Score: 5
1.2 Protein Scoring Options:
-----------------------------
Use MudPIT Scoring: Automatic
Protein Relevance Threshold: 20
Protein Relevance Factor: 1
2. Tolerances:
-----------------------------
Precursor Mass Tolerance: 7 ppm
Fragment Mass Tolerance: 0.5 Da
Use Average Precursor Mass: False
4. Dynamic Modifications:
-----------------------------
1. Dynamic Modification: Oxidation (M)
2. Dynamic Modification: Acetyl (Protein N-term)
6. Dynamic Modification: NVP (K)
------------------------------------------------------------------------------
Processing node 5: Target Decoy PSM Validator
------------------------------------------------------------------------------
1. Decoy Database Search:
-----------------------------
Target FDR (Strict): 0.01
Target FDR (Relaxed): 0.05
================================================================================
Further information:
Mascot (4):
- Fasta database information: FASTA db: sp_human_2014a.fasta
Version: 2.4
Number of sequences: 20872
Number of sequences after taxonomy: 20872
Taxonomy:
Enzyme:
Number of queries: 1652
- MudPitScoring: True
================================================================================
Processing details:
2014-03-20 08:05:00	(4):Mascot:	Total search time was 36.6 s.
2014-03-20 08:05:00	(2):Precursor Ions Area Detector:	Whole quantification took 5.9 s.
2014-03-20 08:05:00	(2):Precursor Ions Area Detector:	Storing 226 remaining single precursor patterns ...
2014-03-20 08:05:00	(2):Precursor Ions Area Detector:	Storing 0 precursor ion quantification results ...
2014-03-20 08:05:00	(2):Precursor Ions Area Detector:	Storing 0 peptide verification results ...
2014-03-20 08:05:00	(2):Precursor Ions Area Detector:	Start verification of peptides identified from Mascot
2014-03-20 08:05:00	(2):Precursor Ions Area Detector:	Start quantification for file: 140318_S_ALEX_15_01_B5_4.RAW ...
2014-03-20 08:05:00	(4):Mascot:	Search completed
2014-03-20 08:05:00	(4):Mascot:	101 protein(s) + 6 decoy proteins scored and inserted into result file in 6.2 s.
2014-03-20 08:04:00	(4):Mascot:	101 protein(s) scored
2014-03-20 08:04:00	(4):Mascot:	Search result finalization started.
2014-03-20 08:04:00	(5):Target Decoy PSM Validator:	Start calculating relaxed False Discovery Rate
2014-03-20 08:04:00	(5):Target Decoy PSM Validator:	Start calculating strict False Discovery Rate
2014-03-20 08:04:00	(5):Target Decoy PSM Validator:	Evaluating peptides of Mascot (4) started
2014-03-20 08:04:00	(4):Mascot:	Used mascot server http://mascot.linux.crg.es/mascot/ with Mascot version 2.4.1
2014-03-20 08:04:00	(4):Mascot:	Sending 880 peptide hits (3723 peptides) to result file
2014-03-20 08:04:00	(4):Mascot:	Sending 825 decoy peptide hits (3473 peptides) to result file
2014-03-20 08:04:00	(4):Mascot:	Reading decoy results
2014-03-20 08:04:00	(4):Mascot:	Start translating results
2014-03-20 08:04:00	(4):Mascot:	Start mapping modifications
2014-03-20 08:04:00	(4):Mascot:	Received 117 proteins from Mascot server
2014-03-20 08:04:00	(4):Mascot:	Start mapping 117 proteins
2014-03-20 08:04:00	(4):Mascot:	Start parsing results
2014-03-20 08:04:00	(4):Mascot:	Received Mascot result file (filename=../../../../../../mascot/data//20140320/F003952.dat)
2014-03-20 08:04:00	(4):Mascot:	Mascot Server completed
2014-03-20 08:04:00	(4):Mascot:	Mascot result on server (filename=../../../../../../mascot/data//20140320/F003952.dat)
2014-03-20 08:04:00	(4):Mascot:	Start searching 1656 spectra
2014-03-20 08:04:00	(4):Mascot:	Use mascot server http://mascot.linux.crg.es/mascot/ with Mascot version 2.4.1
2014-03-20 08:03:00	(3):Spectrum Selector:	Reading from File 1 of 1:C:\Analysis\ALEX\140318_S_ALEX_15_01_B5_4.RAW (4097 spectra total)
2014-03-20 08:03:00	(1):Event Detector:	All 1 files processed in 2 min 26 s
2014-03-20 08:03:00	(1):Event Detector:	Event proccessing finished after 2 min 23 s.
2014-03-20 08:01:00	(1):Event Detector:	Start Event Processing on: 140318_S_ALEX_15_01_B5_4.RAW with scan filter: FTMS + p NSI Full ms [200.00-2000.00]
================================================================================
Summary of file W:\users\Alexandra_primeXS\Samples 2014\pd searches\15min_1_100\140321_S_ALEX_15_01_B5_4.msf
Workflow created with Discoverer version: 1.4.1.14 (DBVersion:79)
================================================================================
Search name: 140321_S_ALEX_15_01_B5_4
Search description: -
Search date: 03/27/2014 08:02:40
================================================================================
The pipeline tree:
------------------
|-(0) Spectrum Files
|-(1) Event Detector
|-(2) Precursor Ions Area Detector
|-(3) Spectrum Selector
|-(4) Mascot
|-(5) Target Decoy PSM Validator
------------------------------------------------------------------------------
Processing node 0: Spectrum Files
------------------------------------------------------------------------------
Input Data:
-----------------------------
File Name(s): \DiscovererDaemon\SpectrumFiles\alex otros_20140327\140321_S_ALEX_15_01_B5_4.RAW
------------------------------------------------------------------------------
Processing node 1: Event Detector
------------------------------------------------------------------------------
1. General Settings:
-----------------------------
Mass Precision: 2 ppm
S/N Threshold: 1
------------------------------------------------------------------------------
Processing node 2: Precursor Ions Area Detector
------------------------------------------------------------------------------
------------------------------------------------------------------------------
Processing node 3: Spectrum Selector
------------------------------------------------------------------------------
1. General Settings:
-----------------------------
Precursor Selection: Use MS1 Precursor
Use New Precursor Reevaluation: True
2. Spectrum Properties Filter:
-----------------------------
Lower RT Limit: 0
Upper RT Limit: 0
First Scan: 0
Last Scan: 0
Lowest Charge State: 0
Highest Charge State: 0
Min. Precursor Mass: 350 Da
Max. Precursor Mass: 5000 Da
Total Intensity Threshold: 0
Minimum Peak Count: 1
3. Scan Event Filters:
-----------------------------
Mass Analyzer: Is ITMS
MS Order: Is MS2
Activation Type: Is CID
Min. Collision Energy: 0
Max. Collision Energy: 1000
Scan Type: Is Full
Ionization Source: Is Nanospray
Polarity Mode: Is +
4. Peak Filters:
-----------------------------
S/N Threshold (FT-only): 3
5. Replacements for Unrecognized Properties:
-----------------------------
Unrecognized Charge Replacements: Automatic
Unrecognized Mass Analyzer Replacements: ITMS
Unrecognized MS Order Replacements: MS2
Unrecognized Activation Type Replacements: CID
Unrecognized Polarity Replacements: +
6. Just for Testing:
-----------------------------
Precursor Clipping Range Before: 2.5 Da
Precursor Clipping Range After: 5.5 Da
------------------------------------------------------------------------------
Processing node 4: Mascot
------------------------------------------------------------------------------
1. Input Data:
-----------------------------
Protein Database: SP_Human
Enzyme Name: Trypsin
Maximum Missed Cleavage Sites: 6
Instrument: Default
Taxonomy: All entries
1.1 Peptide Scoring Options:
-----------------------------
Peptide Cut Off Score: 10
Peptide Without Protein Cut Off Score: 5
1.2 Protein Scoring Options:
-----------------------------
Use MudPIT Scoring: Automatic
Protein Relevance Threshold: 20
Protein Relevance Factor: 1
2. Tolerances:
-----------------------------
Precursor Mass Tolerance: 7 ppm
Fragment Mass Tolerance: 0.5 Da
Use Average Precursor Mass: False
4. Dynamic Modifications:
-----------------------------
1. Dynamic Modification: Oxidation (M)
2. Dynamic Modification: Acetyl (Protein N-term)
6. Dynamic Modification: NVP (K)
------------------------------------------------------------------------------
Processing node 5: Target Decoy PSM Validator
------------------------------------------------------------------------------
1. Decoy Database Search:
-----------------------------
Target FDR (Strict): 0.01
Target FDR (Relaxed): 0.05
================================================================================
Further information:
Mascot (4):
- Fasta database information: FASTA db: sp_human_2014a.fasta
Version: 2.4
Number of sequences: 20872
Number of sequences after taxonomy: 20872
Taxonomy:
Enzyme:
Number of queries: 312
- MudPitScoring: True
================================================================================
Processing details:
2014-03-27 08:22:00	(4):Mascot:	Total search time was 17.2 s.
2014-03-27 08:22:00	(2):Precursor Ions Area Detector:	Whole quantification took 2.5 s.
2014-03-27 08:22:00	(2):Precursor Ions Area Detector:	Storing 70 remaining single precursor patterns ...
2014-03-27 08:22:00	(2):Precursor Ions Area Detector:	Storing 0 precursor ion quantification results ...
2014-03-27 08:22:00	(2):Precursor Ions Area Detector:	Storing 0 peptide verification results ...
2014-03-27 08:22:00	(2):Precursor Ions Area Detector:	Start verification of peptides identified from Mascot
2014-03-27 08:22:00	(2):Precursor Ions Area Detector:	Start quantification for file: 140321_S_ALEX_15_01_B5_4.RAW ...
2014-03-27 08:22:00	(4):Mascot:	Search completed
2014-03-27 08:22:00	(4):Mascot:	44 protein(s) + 2 decoy proteins scored and inserted into result file in 0.4 s.
2014-03-27 08:22:00	(4):Mascot:	44 protein(s) scored
2014-03-27 08:22:00	(4):Mascot:	Search result finalization started.
2014-03-27 08:22:00	(5):Target Decoy PSM Validator:	Start calculating relaxed False Discovery Rate
2014-03-27 08:22:00	(5):Target Decoy PSM Validator:	Start calculating strict False Discovery Rate
2014-03-27 08:22:00	(5):Target Decoy PSM Validator:	Evaluating peptides of Mascot (4) started
2014-03-27 08:22:00	(4):Mascot:	Used mascot server http://mascot.linux.crg.es/mascot/ with Mascot version 2.4.1
2014-03-27 08:22:00	(4):Mascot:	Sending 164 peptide hits (741 peptides) to result file
2014-03-27 08:22:00	(4):Mascot:	Sending 150 decoy peptide hits (724 peptides) to result file
2014-03-27 08:22:00	(4):Mascot:	Reading decoy results
2014-03-27 08:22:00	(4):Mascot:	Start translating results
2014-03-27 08:22:00	(4):Mascot:	Start mapping modifications
2014-03-27 08:22:00	(4):Mascot:	Received 49 proteins from Mascot server
2014-03-27 08:22:00	(4):Mascot:	Start mapping 49 proteins
2014-03-27 08:22:00	(4):Mascot:	Start parsing results
2014-03-27 08:22:00	(4):Mascot:	Received Mascot result file (filename=../../../../../../mascot/data//20140327/F004116.dat)
2014-03-27 08:22:00	(4):Mascot:	Mascot Server completed
2014-03-27 08:22:00	(4):Mascot:	Start searching 312 spectra
2014-03-27 08:22:00	(4):Mascot:	Use mascot server http://mascot.linux.crg.es/mascot/ with Mascot version 2.4.1
2014-03-27 08:22:00	(3):Spectrum Selector:	Reading from File 1 of 1:\DiscovererDaemon\SpectrumFiles\alex otros_20140327\140321_S_ALEX_15_01_B5_4.RAW (2872 spectra total)
2014-03-27 08:22:00	(1):Event Detector:	All 1 files processed in 2 min 14 s
2014-03-27 08:22:00	(1):Event Detector:	Event proccessing finished after 2 min 12 s.
2014-03-27 08:20:00	(1):Event Detector:	Start Event Processing on: 140321_S_ALEX_15_01_B5_4.RAW with scan filter: FTMS + p NSI Full ms [200.00-2000.00]
