# Supplementary material for: Covalent Histone Modification by an Electrophilic Derivative of the Anti-HIV Drug Nevirapine
Source: Molecules. 2021 Mar 3;26(5):1349. doi: 10.3390/molecules26051349 (PMC7961589; doi:10.3390/molecules26051349)
Supplement: Supplementary file 1 [file molecules-26-01349-s001.zip › Supplementary Information_molecules-1078589/Supplementary Information Table S4 H3.xlsx]

## Sheet: All
Accession	Description	ΣCoverage	Σ# Proteins	Σ# Unique Peptides	Σ# Peptides	Σ# PSMs	A2: Area	B2: Area	C2: Area	D2: Area	E2: Area	F2: Area	G2: Area	H2: Area	I2: Area	J2: Area	Score A4	Coverage A4	# Peptides A4	# PSM A4	Score B4	Coverage B4	# Peptides B4	# PSM B4	Score C4	Coverage C4	# Peptides C4	# PSM C4	Score D4	Coverage D4	# Peptides D4	# PSM D4	Score E4	Coverage E4	# Peptides E4	# PSM E4	Score F4	Coverage F4	# Peptides F4	# PSM F4	Score G4	Coverage G4	# Peptides G4	# PSM G4	Score H4	Coverage H4	# Peptides H4	# PSM H4	Score I4
P35908	Keratin, type II cytoskeletal 2 epidermal OS=Homo sapiens GN=KRT2 PE=1 SV=2 - [K22E_HUMAN]	58.06	29	21	28	72	1.30612e+07	133209	2.44983e+07	0	7.82754e+06	0	436933	0	2.47164e+07	0	298.546	17.06	10	10	42.85	1.88	1	1	604.767	32.08	14	14					414.111	24.1	11	12					92.4505	7.67	3	3					1096.47
	Sequence	# PSMs	# Proteins	# Protein Groups	Protein Group Accessions	Modifications	MH+ [Da]	A2: Area	B2: Area	C2: Area	D2: Area	E2: Area	F2: Area	G2: Area	H2: Area	I2: Area	J2: Area	A4	G4	IonScore A4	IonScore G4	Exp Value A4	Exp Value G4	B4	H4	IonScore B4	IonScore H4	Exp Value B4	Exp Value H4	C4	I4	IonScore C4	IonScore I4	Exp Value C4	Exp Value I4	D4	J4	IonScore D4	IonScore J4	Exp Value D4	Exp Value J4	E4	IonScore E4	Exp Value E4	F4	IonScore F4	Exp Value F4	# Missed Cleavages
	FLEQQNQVLQTK	6	11	2	P04264;P35908		1475.79	2.37853e+07	133209	4.56652e+07	0	1.03901e+07	0	503826	0	4.38748e+07	0	High	High	85.57	63.23	5.64371e-08	9.62554e-06	High		42.85		0.00107392		High	High	87.86	72.4	3.28182e-08	1.19979e-06							High	80	2.025e-07				0
	GFSSGSAVVSGGSR	4	3	1	P35908		1254.61	3.19042e+06	0	1.01553e+07	0	1.9824e+06	0	0	0	1.21906e+07	0	High		72.98		7.25041e-07								High	High	61.25	91.17	1.10234e-05	9.70071e-09							High	63.77	5.62477e-06				0
	NLDLDSIIAEVK	3	14	3	P35908;P02538;P13647		1329.73	4.16527e+06	0	9.48597e+06	0	0	0	0	0	1.3685e+07	0	High		72.02		1.08654e-06								High	High	69.53	85.72	2.78016e-06	6.68452e-08													0
	TAAENDFVTLK	4	2	1	P35908		1208.62	2.49517e+06	0	5.56483e+06	0	599738	0	0	0	8.10212e+06	0	High		65.37		4.13823e-06								High	High	66.08	55.92	3.50178e-06	3.6204e-05							High	36.29	0.00335997				0
	YEELQVTVGR	4	2	1	P35908		1193.62	3.6975e+06	0	8.19634e+06	0	837275	0	0	0	8.23945e+06	0	High		56.55		4.38193e-05								High	High	80.39	64.04	1.65912e-07	7.06079e-06							High	53.95	6.92673e-05				0
	IEISELNR	5	4	2	P04264;P35908		973.534	1.1233e+07	0	1.76744e+07	0	1.43984e+06	0	141249	0	1.65894e+07	0	High	High	55.13	32.64	3.88231e-05	0.00577173							High	High	52.86	56.19	6.96181e-05	3.04152e-05							High	55.95	3.1254e-05				0
	DYQELMNVK	1	8	2	P35908;Q01546		1139.54	2.80209e+06	0	0	0	0	0	0	0	0	0	High		48.17		0.000181362																										0
	AQYEEIAQR	3	14	3	P35908;P02538;Q01546		1107.54	456285	0	1.83226e+06	0	0	0	0	0	4.42614e+06	0	High		32.43		0.0061434								High	High	41.72	47.47	0.00072345	0.000188909													0
	NVQDAIADAEQR	3	2	1	P35908		1329.64	1.91559e+06	0	5.15951e+06	0	0	0	0	0	7.01587e+06	0	Medium		23.06		0.065249								High	High	70.9	50.68	1.00385e-06	0.000109449													0
	VDLLNQEIEFLK	2	2	1	P35908		1460.8	3.04095e+06	0	0	0	0	0	0	0	6.77316e+06	0	Medium		23.01		0.0897562									Medium		27.02		0.0352532													0
	GGGFGGGSSFGGGSGFSGGGFGGGGFGGGR	3	1	1	P35908		2399.02	0	0	3.90625e+06	0	0	0	0	0	4.69623e+06	0													High	High	99.7	160.09	2.8931e-10	2.4977e-16													0
	AAFGGSGGRGSSSGGGYSSGSSSYGSGGR	4	2	1	P35908		2501.07	0	0	1.12506e+06	0	2.71374e+06	0	665726	0	586706	0		High		51		4.44824e-05							High	High	82.97	55.9	2.85134e-08	1.46513e-05							High	65.19	1.71021e-06				1
	SISISVAGGGGGFGAAGGFGGR	3	2	1	P35908		1838.91	0	0	6.09202e+06	0	3.3262e+06	0	0	0	5.79372e+06	0													High	High	76.26	127.95	5.92663e-07	3.94398e-12							High	110.25	2.39791e-10				0
	HGGGGGGFGGGGFGSR	5	2	1	P35908		1320.58	0	0	1.37772e+06	0	6.2095e+06	0	0	0	2.32265e+06	0													High	High	73.26	57.57	2.45473e-07	8.92422e-06							High	76.75	1.07788e-07				0
	GGGGGGFRGFSSGSAVVSGGSR	3	2	1	P35908		1899.91	0	0	2.51971e+06	0	2.36118e+06	0	0	0	2.39573e+06	0													High	High	34.6	46.42	0.00596387	0.000446947							High	45.03	0.00061711				1
	SKEEAEALYHSKYEELQVTVGR	4	2	1	P35908		2566.28	0	0	7.42884e+06	0	6.88306e+06	0	0	0	1.28521e+07	0													Medium	High	29.5	63.2	0.0381486	1.65845e-05							High	40.91	0.00272483				2
	LLRDYQELMNVK	1	2	1	P35908	M9(Oxidation)	1537.8	0	0	0	0	681227	0	0	0	0	0																									Medium	21.06	0.200166				1
	TSQNSELNNMQDLVEDYK	1	2	1	P35908	M10(Oxidation)	2143.95	0	0	0	0	0	0	0	0	1.08028e+06	0														High		87.6		1.0253e-08													0
	GGSGGGGSISGGGYGSGGGSGGR	1	2	1	P35908		1741.75	0	0	0	0	0	0	0	0	316923	0														High		84.29		1.06132e-08													0
	TAAENDFVTLKK	2	2	1	P35908		1336.71	0	0	0	0	0	0	0	0	2.11392e+06	0														High		79.66		1.67622e-07													1
	MSGDLSSNVTVSVTSSTISSNVASK	2	2	1	P35908	M1(Oxidation)	2474.2	0	0	0	0	0	0	0	0	2.03127e+06	0														High		67.71		4.48152e-06													0
	DYQELMNVK	1	8	2	P35908;Q01546	M6(Oxidation)	1155.54	0	0	0	0	0	0	0	0	5.05548e+06	0														High		58.32		1.47967e-05													0
	DVDNAYMIK	1	2	1	P35908	M7(Oxidation)	1084.5	0	0	0	0	0	0	0	0	4.13837e+06	0														High		50.2		6.49395e-05													0
	FGGFGGPGGVGGLGGPGGFGPGGYPGGIHEVSVNQSLLQPLNVK	1	2	1	P35908		4092.07	0	0	0	0	0	0	0	0	9.3819e+06	0														High		49.79		0.000606111													0
	FASFIDK	1	48	4	P35908;P02538;P13647;Q01546		827.431	0	0	0	0	0	0	0	0	4.72527e+06	0														High		41.36		0.000658025													0
	HGDSLKEIKIEISELNR	1	2	1	P35908		1981.07	0	0	0	0	0	0	0	0	928191	0														High		30.52		0.0176988													2
	GRGGGGGGFRGFSSGSAVVSGGSRR	1	2	1	P35908		2269.12	0	0	0	0	0	0	0	0	505606	0														Medium		29.9		0.0318244													3
	FASFIDKVR	1	45	4	P35908;P02538;P13647;Q01546		1082.6	0	0	0	0	0	0	0	0	657262	0														Medium		29.81		0.0133202													1
	TSQNSELNNMQDLVEDYKK	1	2	1	P35908	M10(Oxidation)	2272.04	0	0	0	0	0	0	0	0	9.46312e+06	0														Medium		26.99		0.0255982													1
P04264	Keratin, type II cytoskeletal 1 OS=Homo sapiens GN=KRT1 PE=1 SV=6 - [K2C1_HUMAN]	44.72	3	24	27	101	1.64138e+07	114833	5.09452e+07	158643	1.62715e+07	0	1.7669e+06	0	3.06451e+07	0	706.441	29.04	16	19	40.738	3.73	3	3	909.536	39.6	20	22	54.23	1.55	1	1	711.993	34.78	18	21					245.352	17.24	8	9					837.668
	Sequence	# PSMs	# Proteins	# Protein Groups	Protein Group Accessions	Modifications	MH+ [Da]	A2: Area	B2: Area	C2: Area	D2: Area	E2: Area	F2: Area	G2: Area	H2: Area	I2: Area	J2: Area	A4	G4	IonScore A4	IonScore G4	Exp Value A4	Exp Value G4	B4	H4	IonScore B4	IonScore H4	Exp Value B4	Exp Value H4	C4	I4	IonScore C4	IonScore I4	Exp Value C4	Exp Value I4	D4	J4	IonScore D4	IonScore J4	Exp Value D4	Exp Value J4	E4	IonScore E4	Exp Value E4	F4	IonScore F4	Exp Value F4	# Missed Cleavages
	GGGGGGYGSGGSSYGSGGGSYGSGGGGGGGR	8	2	1	P04264		2383.95	3.48197e+06	0	2.45686e+07	0	9.3909e+06	0	2.51929e+06	0	1.14402e+07	0	High	High	113.66	112.52	4.29507e-12	5.58432e-12							High	High	105.5	120.76	2.81171e-11	8.37471e-13							High	116.64	2.16257e-12				0
	QISNLQQSISDAEQR	7	2	1	P04264		1716.85	9.01353e+06	0	1.09879e+07	0	2.0775e+06	0	0	0	1.05588e+07	0	High		103.14		1.54807e-09								High	High	100.74	107.1	2.62699e-09	6.20051e-10							High	103.1	1.55995e-09				0
	LNDLEDALQQAK	3	2	1	P04264		1357.7	9.88551e+06	0	1.40432e+07	0	0	0	0	0	9.48842e+06	0	High		100.88		1.57192e-09								High	High	93.4	114.02	8.77609e-09	7.94537e-11													0
	FLEQQNQVLQTK	6	11	2	P04264;P35908		1475.79	2.37853e+07	133209	4.56652e+07	0	1.03901e+07	0	503826	0	4.38748e+07	0	High	High	85.57	63.23	5.64371e-08	9.62554e-06	High		42.85		0.00107392		High	High	87.86	72.4	3.28182e-08	1.19979e-06							High	80	2.025e-07				0
	SGGGFSSGSAGIINYQR	4	2	1	P04264		1657.79	1.11166e+07	0	6.40995e+06	0	1.11609e+07	0	0	0	2.65992e+06	0	High		75.66		4.30556e-07								High	High	74.68	73.43	5.46355e-07	7.28576e-07							High	68.25	2.40146e-06				0
	SLNNQFASFIDK	3	3	1	P04264		1383.69	1.29436e+07	0	1.5959e+07	0	0	0	0	0	1.20019e+07	0	High		71.06		1.56294e-06								High	High	76.69	73.86	4.27507e-07	8.57247e-07													0
	YEELQITAGR	6	3	1	P04264		1179.6	1.25126e+07	0	3.00606e+07	158643	1.30266e+07	0	881812	0	2.31712e+07	0	High	High	68.44	56.95	2.09816e-06	3.27985e-05							High	High	71.67	64.32	1.02115e-06	5.19609e-06	High		54.23		4.96507e-05		High	72.9	7.12877e-07				0
	NMQDMVEDYR	3	2	1	P04264		1300.53	3.85655e+06	0	7.05823e+06	0	0	0	0	0	1.57452e+06	0	High		63.14		5.58082e-07								High	High	67.19	67.31	2.19633e-07	2.13648e-07													0
	IEISELNR	5	4	2	P04264;P35908		973.534	1.1233e+07	0	1.76744e+07	0	1.43984e+06	0	141249	0	1.65894e+07	0	High	High	55.13	32.64	3.88231e-05	0.00577173							High	High	52.86	56.19	6.96181e-05	3.04152e-05							High	55.95	3.1254e-05				0
	TNAENEFVTIKK	9	2	1	P04264		1393.73	2.10986e+06	140511	2.28296e+06	0	8.64911e+06	0	0	0	8.5114e+06	0	High		53.98		7.01903e-05		Medium		21.86		0.111428		High	High	52.32	61.94	0.000106677	1.08115e-05							High	64.52	6.42793e-06				1
	TNAENEFVTIK	6	2	1	P04264		1265.64	8.91474e+06	70777.7	1.24654e+07	0	5.95729e+06	0	301820	0	1.44474e+07	0	High	High	52.19	38.74	9.72357e-05	0.00225216	Medium		21.51		0.12855		High	High	60.4	74.94	1.44098e-05	5.40256e-07							High	57.72	2.83994e-05				0
	SLDLDSIIAEVK	3	7	1	P04264		1302.72	1.12784e+07	0	4.18584e+07	0	0	0	0	0	2.48893e+07	0	High		45.64		0.000432543								High	High	65.84	36.13	4.62592e-06	0.00387612													0
	DYQELMNTK	5	4	1	P04264		1141.52	7.83685e+06	0	9.21888e+06	0	418480	0	0	0	3.3204e+06	0	High		42.75		0.000464524								High	High	52.18	45.67	4.26765e-05	0.000235787							High	35.37	0.00204734				0
	NKYEDEINKR	6	15	3	P04264;P02538;P13647		1308.65	453092	0	2.58459e+06	0	2.38241e+06	0	194269	0	1.10381e+07	0	High	Medium	32.84	27.65	0.00881393	0.0291185							High	High	41.56	40.78	0.00118001	0.00136203							High	44.74	0.000569075				2
	THNLEPYFESFINNLR	2	2	1	P04264		1993.97	1.84817e+06	0	0	0	5.34565e+06	0	0	0	0	0	Medium		22.89		0.136479																				High	52.79	0.000126244				0
	KQISNLQQSISDAEQR	2	2	1	P04264		1844.95	727790	0	0	0	0	0	0	0	967615	0	Medium		22.73		0.171734									Medium		27.8		0.0534387													1
	GSYGSGGSSYGSGGGSYGSGGGGGGHGSYGSGSSSGGYR	2	2	1	P04264		3312.31	0	0	3.00892e+07	0	8.02129e+06	0	0	0	0	0													High		97.91		1.61425e-10								High	89.5	1.11936e-09				0
	SLVNLGGSKSISISVAR	5	2	1	P04264		1687.97	0	0	1.1127e+07	0	6.78592e+06	0	1.8996e+06	0	1.18011e+07	0		High		67.23		1.5328e-06							High	High	68.23	70.8	1.21754e-06	6.98682e-07							High	90.96	6.49359e-09				1
	SKAEAESLYQSKYEELQITAGR	5	2	1	P04264		2501.25	0	0	6.5312e+07	0	1.91412e+07	0	316501	0	1.1344e+07	0		Medium		21.76		0.242718							High	High	65.51	64.38	1.03337e-05	1.34047e-05							High	52.34	0.000215875				2
	AEAESLYQSKYEELQITAGR	3	2	1	P04264		2286.13	0	0	1.24048e+07	0	7.59203e+06	0	0	0	4.7971e+06	0													High	High	45.15	36.3	0.000951608	0.00697408							High	31.21	0.0239916				1
	AQYEDIAQKSKAEAESLYQSKYEELQITAGR	1	1	1	P04264		3547.76	0	0	9.67726e+06	0	0	0	0	0	0	0													High		40.54		0.00465383														3
	EREQIKSLNNQFASFIDKVR	1	3	1	P04264		2422.29	0	0	3.30304e+06	0	0	0	0	0	0	0													High		32.61		0.0147487														3
	FLEQQNQVLQTKWELLQQVDTSTR	1	2	1	P04264		2932.52	0	0	0	0	1.66467e+07	0	0	0	0	0																									High	55.06	0.000128342				1
	LLRDYQELMNTK	1	4	1	P04264		1523.79	0	0	0	0	1.47352e+06	0	0	0	0	0																									High	32.72	0.012883				1
	SGGGFSSGSAGIINYQRR	1	2	1	P04264		1813.89	0	0	0	0	4.52997e+06	0	0	0	0	0																									High	31.25	0.0152229				1
	AQYEDIAQKSKAEAESLYQSK	1	1	1	P04264		2387.17	0	0	0	0	0	0	0	0	517825	0														High		52.54		0.000186936													2
	NMQDMVEDYR	1	2	1	P04264	M2(Oxidation); M5(Oxidation)	1332.52	0	0	0	0	0	0	0	0	1.48117e+06	0														High		50.48		8.93244e-06													0
	SLDLDSIIAEVKAQYEDIAQK	1	1	1	P04264		2349.22	0	0	0	0	0	0	0	0	4.35112e+06	0														Medium		26.98		0.0641431													1
P35527	Keratin, type I cytoskeletal 9 OS=Homo sapiens GN=KRT9 PE=1 SV=3 - [K1C9_HUMAN]	53.29	3	25	26	70	342422	299725	4.42019e+07	0	1.78712e+07	0	2.50183e+06	0	1.08649e+07	0	46.42	1.77	1	1	53.12	1.77	1	1	839.94	46.71	18	22					490.548	34.99	12	17					105.994	16.85	4	4					569.41
	Sequence	# PSMs	# Proteins	# Protein Groups	Protein Group Accessions	Modifications	MH+ [Da]	A2: Area	B2: Area	C2: Area	D2: Area	E2: Area	F2: Area	G2: Area	H2: Area	I2: Area	J2: Area	A4	G4	IonScore A4	IonScore G4	Exp Value A4	Exp Value G4	B4	H4	IonScore B4	IonScore H4	Exp Value B4	Exp Value H4	C4	I4	IonScore C4	IonScore I4	Exp Value C4	Exp Value I4	D4	J4	IonScore D4	IonScore J4	Exp Value D4	Exp Value J4	E4	IonScore E4	Exp Value E4	F4	IonScore F4	Exp Value F4	# Missed Cleavages
	QGVDADINGLR	5	2	1	P35527		1157.59	342422	299725	8.33508e+06	0	5.2558e+06	0	0	0	8.73333e+06	0	High		46.42		0.000291884		High		53.12		6.02098e-05		High	High	79.95	70.45	1.32011e-07	1.17655e-06							High	59.61	1.40026e-05				0
	VQALEEANNDLENK	3	2	1	P35527		1586.77	0	0	5.55435e+06	0	0	0	0	0	5.17001e+06	0													High	High	110.38	97.99	2.05692e-10	3.62983e-09													0
	GGSGGSYGGGGSGGGYGGGSGSR	3	2	1	P35527		1791.73	0	0	1.24125e+06	0	292790	0	0	0	283870	0													High	High	105.32	54.4	2.93765e-11	3.63078e-06							High	57.3	1.86209e-06				0
	GGGGSFGYSYGGGSGGGFSASSLGGGFGGGSR	3	2	1	P35527		2705.17	0	0	2.6697e+07	0	9.65164e+06	0	0	0	8.16312e+06	0													High	High	104.29	112.35	1.30337e-10	2.09557e-11							High	92.28	1.98173e-09				0
	DIENQYETQITQIEHEVSSSGQEVQSSAK	2	2	1	P35527		3264.52	0	0	2.22174e+07	0	0	0	0	0	8.69332e+06	0													High	High	95.89	64.32	5.97707e-09	8.56152e-06													0
	GGSGGSHGGGSGFGGESGGSYGGGEEASGSGGGYGGGSGK	2	2	1	P35527		3223.28	0	0	3.24498e+07	0	1.17784e+07	0	0	0	0	0													High		80.29		9.3319e-09								High	87.17	1.91412e-09				0
	EIETYHNLLEGGQEDFESSGAGK	2	2	1	P35527		2510.13	0	0	11245283	0	0	0	0	0	9.51184e+06	0													High	High	75.61	61.56	2.18458e-07	5.79533e-06													0
	FSSSGGGGGGGRFSSSSGYGGGSSR	4	1	1	P35527		2198.94	0	0	7.20316e+06	0	8.55885e+06	0	1.27799e+06	0	3.39607e+06	0		High		59.34		3.43417e-06							High	High	61.22	63.34	2.18977e-06	1.41351e-06							High	70.53	2.56684e-07				1
	TLNDMRQEYEQLIAK	6	2	1	P35527		1851.93	0	0	7.34588e+07	0	2.99249e+07	0	0	0	1.43494e+07	0													High	High	60.6	64.43	2.47354e-05	1.04928e-05							High	68.23	4.35911e-06				1
	SGGGGGGGLGSGGSIR	1	2	1	P35527		1232.6	0	0	295494	0	0	0	0	0	0	0													High		56.23		3.2876e-05														0
	QEYEQLIAK	4	2	1	P35527		1121.59	0	0	7.44669e+06	0	1.72345e+06	0	0	0	5.64725e+06	0													High	High	47.57	37.45	0.000209982	0.00244646							High	44.83	0.000394622				0
	IGLGGRGGSGGSYGR	7	2	1	P35527		1350.69	0	0	1.35811e+07	0	1.19102e+07	0	3.6884e+06	0	5.1355e+06	0		High		31.63		0.0126421							High	High	40.29	50.4	0.00171179	0.000168266							High	50.36	0.000169363				1
	IKFEMEQNLR	3	2	1	P35527		1307.68	0	0	2.47419e+06	0	2.11181e+06	0	0	0	1.6675e+06	0													High	Medium	38.48	27.91	0.00269621	0.0284782							Medium	26.63	0.0383482				1
	QVLDNLTMEK	2	2	1	P35527		1190.61	0	0	2.95458e+06	0	0	0	0	0	1.32107e+06	0													High	High	33.24	48.53	0.00701878	0.000204109													0
	TLLDIDNTR	3	2	1	P35527		1060.56	0	0	7181055	0	3677322	0	0	0	6.49018e+06	0													High	High	32.41	44.64	0.00898492	0.000537668							Medium	21.71	0.105564				0
	NRKDIENQYETQITQIEHEVSSSGQEVQSSAK	1	2	1	P35527		3662.75	0	0	7677369	0	0	0	0	0	0	0													High		30.97		0.033593														2
	TLNDMRQEYEQLIAK	2	2	1	P35527	M5(Oxidation)	1867.93	0	0	1.46589e+07	0	0	0	0	0	1.46842e+06	0													Medium	High	28.17	40.73	0.0359676	0.00207939													1
	MTLDDFR	2	2	1	P35527		897.413	0	0	5.10191e+06	0	0	0	0	0	3.82726e+06	0													Medium	High	27.79	34.51	0.0153034	0.00325678													0
	QFSSSYLSR	2	2	1	P35527		1074.52	0	0	3.28618e+06	0	0	0	0	0	1.82349e+06	0													Medium	High	22.98	34.57	0.0747698	0.00521965													0
	HGVQELEIELQSQLSKK	1	2	1	P35527		1966.06	0	0	0	0	1.1748e+07	0	0	0	0	0																									High	95.88	5.42275e-09				1
	IKFEMEQNLR	4	2	1	P35527	M5(Oxidation)	1323.67	0	0	0	0	2.274e+06	0	0	0	2.5861e+06	0														High		30.56		0.0189429							High	59.35	2.50292e-05				1
	SGGGGGGGLGSGGSIRSSYSR	2	2	1	P35527		1812.86	0	0	0	0	560686	0	132285	0	0	0		High		31.87		0.00984946																			High	32.15	0.00938687				1
	GGSGGSHGGGSGFGGESGGSYGGGEEASGSGGGYGGGSGKSSHS	1	2	1	P35527		3621.44	0	0	0	0	0	0	2.53911e+06	0	0	0		High		51.89		6.4561e-06																									1
	HGVQELEIELQSQLSK	1	2	1	P35527		1837.96	0	0	0	0	0	0	0	0	4.85422e+06	0														High		50.34		0.000215917													0
	LASYLDKVQALEEANNDLENKIQDWYDKK	1	2	1	P35527		3453.72	0	0	0	0	0	0	0	0	1.88747e+06	0														High		31.37		0.0377494													3
	LASYLDK	1	21	4	P35527;P13645;CON_003844445;P08779		809.441	0	0	0	0	0	0	0	0	793956	0														Medium		28.91		0.0118889													0
	FEMEQNLR	1	2	1	P35527		1066.5	0	0	0	0	0	0	0	0	326511	0														Medium		24.64		0.0273129													0
	IQDWYDKK	1	2	1	P35527		1095.55	0	0	0	0	0	0	0	0	1.56202e+06	0														Medium		21.64		0.0798594													1
P13645	Keratin, type I cytoskeletal 10 OS=Homo sapiens GN=KRT10 PE=1 SV=6 - [K1C10_HUMAN]	39.9	31	19	24	76	1.14721e+07	0	1.90051e+07	0	1.11312e+07	0	0	0	2.19497e+07	0	553.925	25.17	17	20					539.357	22.6	14	14					359.976	21.23	13	16													857.785
	Sequence	# PSMs	# Proteins	# Protein Groups	Protein Group Accessions	Modifications	MH+ [Da]	A2: Area	B2: Area	C2: Area	D2: Area	E2: Area	F2: Area	G2: Area	H2: Area	I2: Area	J2: Area	A4	G4	IonScore A4	IonScore G4	Exp Value A4	Exp Value G4	B4	H4	IonScore B4	IonScore H4	Exp Value B4	Exp Value H4	C4	I4	IonScore C4	IonScore I4	Exp Value C4	Exp Value I4	D4	J4	IonScore D4	IonScore J4	Exp Value D4	Exp Value J4	E4	IonScore E4	Exp Value E4	F4	IonScore F4	Exp Value F4	# Missed Cleavages
	GSLGGGFSSGGFSGGSFSR	3	2	1	P13645		1707.77	1.08963e+07	0	2.32421e+07	0	0	0	0	0	2.74035e+07	0	High		131.97		6.79804e-13								High	High	119.72	125.7	1.17859e-11	3.00106e-12													0
	QSLEASLAETEGR	3	4	1	P13645		1390.68	1.06274e+07	0	1.16101e+07	0	0	0	0	0	1.32923e+07	0	High		107.83		3.08206e-10								High	High	90.55	115.71	1.66078e-08	5.04845e-11													0
	QSVEADINGLR	4	9	2	P13645;CON_000098666		1201.62	7.93614e+06	0	6.93345e+06	0	1.24422e+06	0	0	0	1.0069e+07	0	High		76.16		5.09627e-07								High	High	77.75	87.77	2.82039e-07	2.81579e-08							High	57.04	3.33119e-05				0
	SQYEQLAEQNR	5	2	1	P13645		1365.64	7.55718e+06	0	5.72318e+06	0	1.61339e+06	0	0	0	8.36966e+06	0	High		64.57		3.19463e-06								High	High	65.19	69.49	2.75449e-06	1.02901e-06							High	80.04	9.06611e-08				0
	LENEIQTYR	4	4	1	P13645		1165.58	9.52993e+06	0	8.26113e+06	0	1.6713e+06	0	0	0	1.1127e+07	0	High		60.63		1.10283e-05								High	High	53.99	62.51	5.42674e-05	7.63025e-06							High	62.84	7.07195e-06				0
	VTMQNLNDR	4	17	3	P13645;CON_003844445;P08779		1090.53	7.32328e+06	0	8.34764e+06	0	1.01042e+06	0	0	0	1.12339e+07	0	High		56.98		3.82854e-05								Medium	High	23.45	56.74	0.0849489	4.04607e-05							Medium	23.71	0.0808637				0
	LKYENEVALR	5	2	1	P13645		1234.68	4.40832e+06	0	0	0	2.19289e+06	0	0	0	6.65164e+06	0	High		56.45		3.05727e-05								High	High	39.64	54.66	0.00141235	4.66802e-05							High	43.81	0.000582275				1
	ALEESNYELEGK	3	3	1	P13645		1381.65	1.09448e+07	0	1.54871e+07	0	0	0	0	0	1.80057e+07	0	High		55.17		3.46661e-05								High	High	67.58	74.26	1.94659e-06	4.29344e-07													0
	SQYEQLAEQNRK	6	2	1	P13645		1493.73	5.98724e+06	0	2.86454e+06	0	1.38483e+07	0	0	0	6.93586e+06	0	High		54.72		6.341e-05								High	High	52.5	48.13	0.000108532	0.000289173							High	41.35	0.00142168				1
	IRLENEIQTYR	5	3	1	P13645		1434.77	5.17258e+06	0	3.3355e+06	0	1.6054e+06	0	0	0	4.21563e+06	0	High		52.46		0.000103577								High	High	57.43	63.7	3.03605e-05	8.21166e-06							High	54.15	7.19187e-05				1
	YENEVALR	4	2	1	P13645		993.499	1.18401e+06	0	1.29314e+06	0	377958	0	0	0	2.42877e+06	0	High		51.21		8.1738e-05								High	High	55.6	52.97	3.45656e-05	5.45034e-05							High	43.14	0.000526538				0
	DAEAWFNEK	4	9	1	P13645		1109.49	1.04157e+07	0	1.82861e+07	0	8.11157e+06	0	0	0	2.04398e+07	0	High		46.51		0.000110562								High	High	46.24	63.68	0.000114088	2.05703e-06							High	55.84	1.29005e-05				0
	VLDELTLTK	3	3	1	P13645		1031.6	1.25751e+07	0	1.21555e+07	0	0	0	0	0	1.42761e+07	0	High		41.58		0.000552544								High	High	58.99	63.37	1.00315e-05	3.65904e-06													0
	ELTTEIDNNIEQISSYK	3	2	1	P13645		1996.97	8.65098e+06	0	5.35524e+06	0	0	0	0	0	9.79541e+06	0	High		40.89		0.00175569								High	High	58.67	96.84	3.23279e-05	4.56466e-09													0
	QSVEADINGLRR	4	8	2	P13645;CON_000098666		1357.72	5.09458e+06	0	0	0	8.41085e+06	0	0	0	8.55487e+06	0	High		30.96		0.017677									Medium		28.29		0.0326895							High	33.45	0.00996342				1
	LAADDFR	3	47	3	P13645;P08779;CON_003844445		807.4	3.36905e+06	0	0	0	3.96174e+06	0	0	0	9.44834e+06	0	Medium		24.24		0.0452045									Medium		22.09		0.074162							High	35	0.00379473				0
	IKEWYEK	3	5	1	P13645		995.519	1.32859e+06	0	0	0	0	0	0	0	5.76909e+06	0	Medium		21.57		0.103449									High		31.42		0.0107084													1
	SKELTTEIDNNIEQISSYKSEITELRR	1	2	1	P13645		3196.63	0	0	0	0	1.0208e+07	0	0	0	0	0																									High	58.01	7.30537e-05				3
	NVSTGDVNVEMNAAPGVDLTQLLNNMR	3	2	1	P13645	M11(Oxidation); M26(Oxidation)	2904.38	0	0	0	0	9.33714e+06	0	0	0	1.55754e+07	0														High		107.41		5.25592e-10							High	52.61	0.000156807				0
	ISSSKGSLGGGFSSGGFSGGSFSR	1	2	1	P13645		2210.05	0	0	0	0	0	0	0	0	0	0														High		58.39		3.32493e-05													1
	NVQALEIELQSQLALK	1	2	1	P13645		1797.01	0	0	0	0	0	0	0	0	3.06402e+06	0														High		56.57		2.67656e-05													0
	NVSTGDVNVEMNAAPGVDLTQLLNNMR	1	2	1	P13645	M11(Oxidation)	2888.39	0	0	0	0	0	0	0	0	3.65028e+06	0														High		47.85		0.000505302													0
	NQILNLTTDNANILLQIDNAR	1	2	1	P13645		2367.26	0	0	0	0	0	0	0	0	2.39357e+06	0														High		38.24		0.0042741													0
	SEITELRR	1	4	1	P13645		1003.55	0	0	0	0	0	0	0	0	814543	0														High		30.8		0.0113952													1
	LASYLDK	1	21	4	P35527;P13645;CON_003844445;P08779		809.441	0	0	0	0	0	0	0	0	793956	0														Medium		28.91		0.0118889													0
P13647	Keratin, type II cytoskeletal 5 OS=Homo sapiens GN=KRT5 PE=1 SV=3 - [K2C5_HUMAN]	24.75	17	9	14	31	2.21348e+06	0	5.66718e+06	95916.2	2.03428e+06	0	306508	0	1.00977e+07	0	120.687	10.17	5	5					113.372	7.29	4	4	43.66	1.86	1	1	90.2724	6.95	4	4					36.75	3.56	2	2					231.36
	Sequence	# PSMs	# Proteins	# Protein Groups	Protein Group Accessions	Modifications	MH+ [Da]	A2: Area	B2: Area	C2: Area	D2: Area	E2: Area	F2: Area	G2: Area	H2: Area	I2: Area	J2: Area	A4	G4	IonScore A4	IonScore G4	Exp Value A4	Exp Value G4	B4	H4	IonScore B4	IonScore H4	Exp Value B4	Exp Value H4	C4	I4	IonScore C4	IonScore I4	Exp Value C4	Exp Value I4	D4	J4	IonScore D4	IonScore J4	Exp Value D4	Exp Value J4	E4	IonScore E4	Exp Value E4	F4	IonScore F4	Exp Value F4	# Missed Cleavages
	NLDLDSIIAEVK	3	14	3	P35908;P02538;P13647		1329.73	4.16527e+06	0	9.48597e+06	0	0	0	0	0	1.3685e+07	0	High		72.02		1.08654e-06								High	High	69.53	85.72	2.78016e-06	6.68452e-08													0
	WTLLQEQGTK	3	6	2	P02538;P13647		1203.64	1.75737e+06	0	0	0	681930	0	0	0	1.72914e+06	0	High		45.09		0.000717053									High		54.63		7.9717e-05							High	47.15	0.000449113				0
	GLGVGFGSGGGSSSSVK	1	1	1	P13647		1439.71	717787	0	0	0	0	0	0	0	0	0	High		39.96		0.00177124																										0
	NKYEDEINKR	6	15	3	P04264;P02538;P13647		1308.65	453092	0	2.58459e+06	0	2.38241e+06	0	194269	0	1.10381e+07	0	High	Medium	32.84	27.65	0.00881393	0.0291185							High	High	41.56	40.78	0.00118001	0.00136203							High	44.74	0.000569075				2
	ISISTSGGSFR	6	1	1	P13647		1111.57	614602	0	4.93098e+06	95916.2	3.0385e+06	0	418746	0	5.56997e+06	0	Medium	High	25.54	36.75	0.0477525	0.00285321							High	High	47.9	50.1	0.00024165	0.000131927	High		43.66		0.000641485		High	41.25	0.00111734				0
	SLYNLGGSKR	3	2	1	P13647		1094.59	0	0	641020	0	591113	0	0	0	841208	0													Medium	Medium	29.65	28.74	0.0166383	0.0205167							High	33.47	0.00690412				1
	LAELEEALQK	1	1	1	P13647		1143.62	0	0	0	0	0	0	0	0	906537	0														High		64.95		9.18083e-06													0
	FASFIDK	1	48	4	P35908;P02538;P13647;Q01546		827.431	0	0	0	0	0	0	0	0	4.72527e+06	0														High		41.36		0.000658025													0
	TTAENEFVMLK	2	3	1	P13647	M9(Oxidation)	1298.63	0	0	0	0	0	0	0	0	572744	0														High		38.44		0.00201222													0
	SRTEAESWYQTK	1	3	1	P13647		1485.7	0	0	0	0	0	0	0	0	433132	0														High		31.38		0.00778724													1
	FASFIDKVR	1	45	4	P35908;P02538;P13647;Q01546		1082.6	0	0	0	0	0	0	0	0	657262	0														Medium		29.81		0.0133202													1
	SFSTASAITPSVSR	1	2	1	P13647		1410.72	0	0	0	0	0	0	0	0	1.20255e+06	0														Medium		28.66		0.027365													0
	NMQDLVEDFK	1	2	1	P13647	M2(Oxidation)	1254.57	0	0	0	0	0	0	0	0	333592	0														Medium		26.42		0.0128839													0
	TEAESWYQTKYEELQQTAGR	1	3	1	P13647		2418.12	0	0	0	0	0	0	0	0	0	0														Medium		24.51		0.0513296													1
CON_000098666	SWISS-PROT:P13646-1 Tax_Id=9606 Gene_Symbol=KRT13 Isoform 1 of Keratin, type I cytoskeletal 13	25.33	4	8	12	18	5.23927e+06	0	6.93345e+06	0	4.82753e+06	0	0	0	9.31192e+06	0	217.49	25.33	12	12					77.75	2.4	1	1					60.656	2.62	2	3													85.9754
	Sequence	# PSMs	# Proteins	# Protein Groups	Protein Group Accessions	Modifications	MH+ [Da]	A2: Area	B2: Area	C2: Area	D2: Area	E2: Area	F2: Area	G2: Area	H2: Area	I2: Area	J2: Area	A4	G4	IonScore A4	IonScore G4	Exp Value A4	Exp Value G4	B4	H4	IonScore B4	IonScore H4	Exp Value B4	Exp Value H4	C4	I4	IonScore C4	IonScore I4	Exp Value C4	Exp Value I4	D4	J4	IonScore D4	IonScore J4	Exp Value D4	Exp Value J4	E4	IonScore E4	Exp Value E4	F4	IonScore F4	Exp Value F4	# Missed Cleavages
	QSVEADINGLR	4	9	2	P13645;CON_000098666		1201.62	7.93614e+06	0	6.93345e+06	0	1.24422e+06	0	0	0	1.0069e+07	0	High		76.16		5.09627e-07								High	High	77.75	87.77	2.82039e-07	2.81579e-08							High	57.04	3.33119e-05				0
	LEQEIATYR	1	24	3	P08779;CON_003844445;CON_000098666		1122.58	790147	0	0	0	0	0	0	0	0	0	High		61.74		1.11201e-05																										0
	EVSTNTAMIQTSK	1	3	1	CON_000098666		1409.69	688486	0	0	0	0	0	0	0	0	0	High		53.17		8.16902e-05																										0
	VLDELTLSK	1	4	1	CON_000098666		1017.58	1.21637e+06	0	0	0	0	0	0	0	0	0	High		46.22		0.000230424																										0
	ILTATIENNR	1	3	1	CON_000098666		1144.63	1.22767e+06	0	0	0	0	0	0	0	0	0	High		43.94		0.000774999																										0
	VILEIDNAR	1	5	1	CON_000098666		1042.59	1.74442e+06	0	0	0	0	0	0	0	0	0	High		37.45		0.00205971																										0
	DAEEWFHAK	1	1	1	CON_000098666		1132.51	1.3303e+06	0	0	0	0	0	0	0	0	0	High		35.03		0.00230827																										0
	LKYENELALR	1	5	1	CON_000098666		1248.7	385210	0	0	0	0	0	0	0	0	0	High		34.08		0.00427971																										1
	QSVEADINGLRR	4	8	2	P13645;CON_000098666		1357.72	5.09458e+06	0	0	0	8.41085e+06	0	0	0	8.55487e+06	0	High		30.96		0.017677									Medium		28.29		0.0326895							High	33.45	0.00996342				1
	MIGFPSSAGSVSPR	1	2	1	CON_000098666	M1(Oxidation)	1408.69	212291	0	0	0	0	0	0	0	0	0	Medium		27.57		0.0285225																										0
	ITMQNLNDR	1	10	1	CON_000098666		1104.55	757738	0	0	0	0	0	0	0	0	0	Medium		26.7		0.0299315																										0
	ALEEANADLEVK	1	10	3	CON_003844445;P08779;CON_000098666		1301.66	2.68708e+06	0	0	0	0	0	0	0	0	0	Medium		21.42		0.174869																										0
P68431	Histone H3.1 OS=Homo sapiens GN=HIST1H3A PE=1 SV=2 - [H31_HUMAN]	38.97	5	12	12	41	2.67381e+06	1.66308e+06	7.51955e+08	6.77015e+06	3.46494e+07	0	6.63299e+06	0	5.25147e+07	8.24498e+06	29.26	11.03	2	2	0	16.18	3	3	128.29	38.97	8	12	32.73	12.5	3	4	29.76	11.03	2	4					0	6.62	1	1					67.5638
	Sequence	# PSMs	# Proteins	# Protein Groups	Protein Group Accessions	Modifications	MH+ [Da]	A2: Area	B2: Area	C2: Area	D2: Area	E2: Area	F2: Area	G2: Area	H2: Area	I2: Area	J2: Area	A4	G4	IonScore A4	IonScore G4	Exp Value A4	Exp Value G4	B4	H4	IonScore B4	IonScore H4	Exp Value B4	Exp Value H4	C4	I4	IonScore C4	IonScore I4	Exp Value C4	Exp Value I4	D4	J4	IonScore D4	IonScore J4	Exp Value D4	Exp Value J4	E4	IonScore E4	Exp Value E4	F4	IonScore F4	Exp Value F4	# Missed Cleavages
	KLPFQR	8	5	1	P68431		788.481	854351	223397	1.15868e+08	0	6.0886e+06	0	0	0	6.8915e+06	0	Medium		29.26		0.00640315		Medium		20.59		0.0881701		Medium	Medium	29.12	28.65	0.00661293	0.0137823		Medium		29.06		0.0125407	Medium	29.27	0.0119487				1
	YRPGTVALR	14	5	1	P68431		1032.6	4.49326e+06	550599	1.19614e+09	9.64819e+06	6.32101e+07	0	6.63299e+06	0	1.4221e+08	9.23111e+06	Medium	Medium	24.32	28.31	0.0244087	0.0101824	Medium		25.91		0.0175667		High	High	35.21	34.15	0.00206391	0.00263445	Medium	Medium	25.69	27.84	0.0184795	0.0113462	Medium	29.76	0.00977556				0
	STELLIR	5	5	1	P68431		831.495	0	4.21525e+06	9.43857e+08	1.05116e+07	0	0	0	0	0	1.50232e+07							High		30.9		0.0100791		High	High	57.51	43.69	2.26209e-05	0.000530178	Medium	Medium	25.93	27.16	0.0316535	0.0238463							0
	RVTIMPKDIQLAR	2	5	1	P68431		1540.9	0	0	560322	0	0	0	0	0	351545	0													High	Medium	50.51	30.12	8.13619e-05	0.00890064													2
	RYQKSTELLIR	1	5	1	P68431		1406.81	0	0	6.30433e+06	0	0	0	0	0	0	0													High		40.06		0.00104546														2
	EIAQDFKTDLR	2	4	1	P68431		1335.69	0	0	3.07558e+06	0	0	0	0	0	562068	0													High	Medium	32.41	29.61	0.00941551	0.0179409													1
	YRPGTVALREIR	3	5	1	P68431		1430.83	0	0	5.28044e+06	0	0	0	0	0	8.44274e+06	0													Medium	High	29.25	30.9	0.0133112	0.00825023													1
	RYQKSTELLIRKLPFQR	1	5	1	P68431		2176.27	0	0	6.722e+06	0	0	0	0	0	0	0													Medium		26.14		0.011553														4
	STELLIRK	2	5	1	P68431		959.589	0	0	0	150662	0	0	0	0	0	480641																			High	High	32.73	36.03	0.00352001	0.00163396							1
	RYQKSTELLIRK	1	5	1	P68431		1534.91	0	0	0	0	0	0	0	0	242383	0														Medium		29.07		0.00625592													3
	YRPGTVALREIRR	1	5	1	P68431		1586.92	0	0	0	0	0	0	0	0	1.48616e+06	0														Medium		28.17		0.0118876													2
	RVTIMPK	1	5	1	P68431	K7(NVP)	1108.61	0	0	0	0	0	0	0	0	181363	0														Medium		20.76		0.169991													1
P02538	Keratin, type II cytoskeletal 6A OS=Homo sapiens GN=KRT6A PE=1 SV=3 - [K2C6A_HUMAN]	18.97	29	5	11	23	2.26869e+06	0	4.63427e+06	0	1.53217e+06	0	399830	0	9.81611e+06	0	162.345	15.78	8	8					99.0817	5.5	3	3					64.1941	3.55	2	2					84.138	6.38	3	3					158.541
	Sequence	# PSMs	# Proteins	# Protein Groups	Protein Group Accessions	Modifications	MH+ [Da]	A2: Area	B2: Area	C2: Area	D2: Area	E2: Area	F2: Area	G2: Area	H2: Area	I2: Area	J2: Area	A4	G4	IonScore A4	IonScore G4	Exp Value A4	Exp Value G4	B4	H4	IonScore B4	IonScore H4	Exp Value B4	Exp Value H4	C4	I4	IonScore C4	IonScore I4	Exp Value C4	Exp Value I4	D4	J4	IonScore D4	IonScore J4	Exp Value D4	Exp Value J4	E4	IonScore E4	Exp Value E4	F4	IonScore F4	Exp Value F4	# Missed Cleavages
	NLDLDSIIAEVK	3	14	3	P35908;P02538;P13647		1329.73	4.16527e+06	0	9.48597e+06	0	0	0	0	0	1.3685e+07	0	High		72.02		1.08654e-06								High	High	69.53	85.72	2.78016e-06	6.68452e-08													0
	SGFSSVSVSR	1	1	1	P02538		1012.51	432228	0	0	0	0	0	0	0	0	0	High		67.11		2.31498e-06																										0
	AIGGGLSSVGGGSSTIK	2	2	1	P02538		1447.78	883415	0	0	0	0	0	353434	0	0	0	High	High	45.96	74.3	0.00039548	5.61018e-07																									0
	WTLLQEQGTK	3	6	2	P02538;P13647		1203.64	1.75737e+06	0	0	0	681930	0	0	0	1.72914e+06	0	High		45.09		0.000717053									High		54.63		7.9717e-05							High	47.15	0.000449113				0
	NKYEDEINKR	6	15	3	P04264;P02538;P13647		1308.65	453092	0	2.58459e+06	0	2.38241e+06	0	194269	0	1.10381e+07	0	High	Medium	32.84	27.65	0.00881393	0.0291185							High	High	41.56	40.78	0.00118001	0.00136203							High	44.74	0.000569075				2
	AQYEEIAQR	3	14	3	P35908;P02538;Q01546		1107.54	456285	0	1.83226e+06	0	0	0	0	0	4.42614e+06	0	High		32.43		0.0061434								High	High	41.72	47.47	0.00072345	0.000188909													0
	EYQELMNVK	1	10	1	P02538		1153.55	372907	0	0	0	0	0	0	0	0	0	Medium		28.17		0.0137165																										0
	SRAEAESWYQTK	1	10	1	P02538		1455.69	182029	0	0	0	0	0	0	0	0	0	Medium		25.81		0.0372639																										1
	AIGGGLSSVGGGSSTIKYTTTSSSSR	1	2	1	P02538		2418.21	0	0	0	0	0	0	651788	0	0	0		High		34.96		0.0115693																									1
	FASFIDK	1	48	4	P35908;P02538;P13647;Q01546		827.431	0	0	0	0	0	0	0	0	4.72527e+06	0														High		41.36		0.000658025													0
	FASFIDKVR	1	45	4	P35908;P02538;P13647;Q01546		1082.6	0	0	0	0	0	0	0	0	657262	0														Medium		29.81		0.0133202													1
CON_007083981	SWISS-PROT:P02769 Bos taurus Bovine serum albumin precursor	19.11	4	10	10	40	1.14491e+06	1.93541e+06	1.50785e+06	2.00426e+06	1.36471e+06	1.43029e+06	1.68348e+06	1.37781e+06	802532	2.15063e+06	49.54	2.97	2	2	199.223	16.97	9	10	35.39	1.81	1	1	111.385	9.88	5	6	100.07	5.93	3	3	108.967	9.88	5	5	84.166	5.93	3	3	75.1139	6.92	4	4	39.76
	Sequence	# PSMs	# Proteins	# Protein Groups	Protein Group Accessions	Modifications	MH+ [Da]	A2: Area	B2: Area	C2: Area	D2: Area	E2: Area	F2: Area	G2: Area	H2: Area	I2: Area	J2: Area	A4	G4	IonScore A4	IonScore G4	Exp Value A4	Exp Value G4	B4	H4	IonScore B4	IonScore H4	Exp Value B4	Exp Value H4	C4	I4	IonScore C4	IonScore I4	Exp Value C4	Exp Value I4	D4	J4	IonScore D4	IonScore J4	Exp Value D4	Exp Value J4	E4	IonScore E4	Exp Value E4	F4	IonScore F4	Exp Value F4	# Missed Cleavages
	HLVDEPQNLIK	11	2	1	CON_007083981		1305.72	2.03695e+06	794115	1.50785e+06	561950	1.63119e+06	238531	1.21425e+06	691350	802532	790173	High	High	49.54	46.79	0.000127293	0.000252341	High	High	33	49.03	0.00571353	0.000143155	High	High	35.39	39.76	0.00330983	0.00121534	High	Medium	38.96	23.3	0.00146116	0.0535557	High	50.45	9.91728e-05	High	38.42	0.00188483	0
	LVTDLTK	2	3	1	CON_007083981		789.472	252869	190118	0	0	0	0	0	0	0	0	Medium		21.82		0.0309099		Medium		20.97		0.0375922																				0
	DAIPENLPPLTADFAEDK	4	2	1	CON_007083981		1955.96	0	810493	0	613429	0	460546	0	0	0	0							High		63.03		1.24185e-05								High		42.42		0.00136325					High	40.35	0.00225569	0
	LGEYGFQNALIVR	1	3	1	CON_007083981		1479.8	0	543400	0	0	0	0	0	0	0	0							High		62.67		1.40867e-05																				0
	LVNELTEFAK	6	2	1	CON_007083981		1163.63	0	1.73508e+06	0	1.61332e+06	0	1.34663e+06	0	1.18049e+06	0	2.12207e+06							High	High	46.37	40.27	0.000259509	0.0010243							High	High	38.42	45.98	0.00172656	0.000262442				High	52.04	6.81438e-05	0
	TVMENFVAFVDK	7	2	1	CON_007083981		1399.69	0	2.61523e+06	0	2.93775e+06	2.43217e+06	1.92676e+06	2.15271e+06	1.75076e+06	0	2.47682e+06		High		49.2		0.000193565	High	High	45.39	38.46	0.000484189	0.00230236							High	High	49.12	59.61	0.000217982	1.76674e-05	High	57.66	2.75947e-05	High	44.86	0.000586225	0
	QTALVELLK	5	1	1	CON_007083981		1014.62	0	1.45592e+06	0	1.46172e+06	0	1.01747e+06	0	1.20219e+06	0	1.85301e+06							High	Medium	41.67	24.83	0.000425481	0.0205532							Medium	Medium	26.32	28.76	0.0145841	0.00831534				Medium	24.65	0.021423	0
	KVPQVSTPTLVEVSR	1	3	1	CON_007083981		1639.94	0	383476	0	0	0	0	0	0	0	0							High		30.69		0.00814711																				1
	DLGEEHFK	1	2	1	CON_007083981		974.457	0	219603	0	0	0	0	0	0	0	0							Medium		22.54		0.0273021																				0
	DAFLGSFLYEYSR	2	2	1	CON_007083981		1567.74	0	0	0	0	30775.4	0	0	0	0	0		High		36.42		0.00372836																			High	49.16	0.000179582				0
CON_003844445	SWISS-PROT:P02533 Tax_Id=9606 Gene_Symbol=KRT14 Keratin, type I cytoskeletal 14	24.15	36	4	10	21	4.4598e+06	0	5.28332e+06	0	1.93836e+06	0	0	0	7.74858e+06	0	205.669	17.58	7	7					41.93	5.08	2	2					68.0349	8.47	4	4													198.739
	Sequence	# PSMs	# Proteins	# Protein Groups	Protein Group Accessions	Modifications	MH+ [Da]	A2: Area	B2: Area	C2: Area	D2: Area	E2: Area	F2: Area	G2: Area	H2: Area	I2: Area	J2: Area	A4	G4	IonScore A4	IonScore G4	Exp Value A4	Exp Value G4	B4	H4	IonScore B4	IonScore H4	Exp Value B4	Exp Value H4	C4	I4	IonScore C4	IonScore I4	Exp Value C4	Exp Value I4	D4	J4	IonScore D4	IonScore J4	Exp Value D4	Exp Value J4	E4	IonScore E4	Exp Value E4	F4	IonScore F4	Exp Value F4	# Missed Cleavages
	APSTYGGGLSVSSSR	4	2	1	CON_003844445		1425.7	1.42383e+06	0	2.219e+06	0	842918	0	0	0	2.56355e+06	0	High		69.99		2.06475e-06								High	High	41.93	78.24	0.00133051	3.08935e-07							Medium	27.13	0.0377602				0
	VLDELTLAR	3	14	2	CON_003844445;P08779		1029.59	2.02776e+06	0	0	0	519850	0	0	0	779687	0	High		69.76		9.5642e-07									High		53.64		3.91425e-05							High	60.63	7.82796e-06				0
	LLEGEDAHLSSSQFSSGSQSSR	2	4	1	CON_003844445		2309.07	1.9579e+06	0	0	0	0	0	0	0	1.68909e+06	0	High		62.28		7.24663e-06									High		62.25		7.17773e-06													0
	LEQEIATYR	1	24	3	P08779;CON_003844445;CON_000098666		1122.58	790147	0	0	0	0	0	0	0	0	0	High		61.74		1.11201e-05																										0
	VTMQNLNDR	4	17	3	P13645;CON_003844445;P08779		1090.53	7.32328e+06	0	8.34764e+06	0	1.01042e+06	0	0	0	1.12339e+07	0	High		56.98		3.82854e-05								Medium	High	23.45	56.74	0.0849489	4.04607e-05							Medium	23.71	0.0808637				0
	LAADDFR	3	47	3	P13645;P08779;CON_003844445		807.4	3.36905e+06	0	0	0	3.96174e+06	0	0	0	9.44834e+06	0	Medium		24.24		0.0452045									Medium		22.09		0.074162							High	35	0.00379473				0
	ALEEANADLEVK	1	10	3	CON_003844445;P08779;CON_000098666		1301.66	2.68708e+06	0	0	0	0	0	0	0	0	0	Medium		21.42		0.174869																										0
	EVATNSELVQSGK	1	5	1	CON_003844445		1361.69	0	0	0	0	0	0	0	0	299383	0														High		60.31		1.71324e-05													0
	LASYLDK	1	21	4	P35527;P13645;CON_003844445;P08779		809.441	0	0	0	0	0	0	0	0	793956	0														Medium		28.91		0.0118889													0
	ILNEMRDQYEK	1	6	1	CON_003844445		1438.7	0	0	0	0	0	0	0	0	574162	0														Medium		22.5		0.109375													1
P08779	Keratin, type I cytoskeletal 16 OS=Homo sapiens GN=KRT16 PE=1 SV=4 - [K1C16_HUMAN]	14.16	29	1	7	15	4.4598e+06	0	8.34764e+06	0	1.83067e+06	0	0	0	7.15872e+06	0	151.802	12.68	6	6					0	1.9	1	1					67.9341	5.29	3	3													90.0761
	Sequence	# PSMs	# Proteins	# Protein Groups	Protein Group Accessions	Modifications	MH+ [Da]	A2: Area	B2: Area	C2: Area	D2: Area	E2: Area	F2: Area	G2: Area	H2: Area	I2: Area	J2: Area	A4	G4	IonScore A4	IonScore G4	Exp Value A4	Exp Value G4	B4	H4	IonScore B4	IonScore H4	Exp Value B4	Exp Value H4	C4	I4	IonScore C4	IonScore I4	Exp Value C4	Exp Value I4	D4	J4	IonScore D4	IonScore J4	Exp Value D4	Exp Value J4	E4	IonScore E4	Exp Value E4	F4	IonScore F4	Exp Value F4	# Missed Cleavages
	VLDELTLAR	3	14	2	CON_003844445;P08779		1029.59	2.02776e+06	0	0	0	519850	0	0	0	779687	0	High		69.76		9.5642e-07									High		53.64		3.91425e-05							High	60.63	7.82796e-06				0
	LEQEIATYR	1	24	3	P08779;CON_003844445;CON_000098666		1122.58	790147	0	0	0	0	0	0	0	0	0	High		61.74		1.11201e-05																										0
	VTMQNLNDR	4	17	3	P13645;CON_003844445;P08779		1090.53	7.32328e+06	0	8.34764e+06	0	1.01042e+06	0	0	0	1.12339e+07	0	High		56.98		3.82854e-05								Medium	High	23.45	56.74	0.0849489	4.04607e-05							Medium	23.71	0.0808637				0
	APSTYGGGLSVSSR	2	1	1	P08779		1338.66	823053	0	0	0	0	0	0	0	594249	0	High		55.39		4.56727e-05									High		36		0.00410693													0
	LAADDFR	3	47	3	P13645;P08779;CON_003844445		807.4	3.36905e+06	0	0	0	3.96174e+06	0	0	0	9.44834e+06	0	Medium		24.24		0.0452045									Medium		22.09		0.074162							High	35	0.00379473				0
	ALEEANADLEVK	1	10	3	CON_003844445;P08779;CON_000098666		1301.66	2.68708e+06	0	0	0	0	0	0	0	0	0	Medium		21.42		0.174869																										0
	LASYLDK	1	21	4	P35527;P13645;CON_003844445;P08779		809.441	0	0	0	0	0	0	0	0	793956	0														Medium		28.91		0.0118889													0
CON_Trypsin	SWISS-PROT:P00761 TRYP_PIG Trypsin - Sus scrofa Pig	31.17	1	6	6	300	1.13055e+10	1.03237e+08	1.57013e+10	1.53252e+08	1.62716e+10	9.4888e+07	1.34822e+10	6.09171e+07	7.44485e+09	1.08795e+08	862.04	25.11	5	45	211.609	16.45	3	15	709.593	25.11	5	38	182.826	16.45	3	12	943.347	31.17	6	49	113.766	7.79	2	10	1034.22	31.17	6	53	120.286	16.45	3	10	943.884
	Sequence	# PSMs	# Proteins	# Protein Groups	Protein Group Accessions	Modifications	MH+ [Da]	A2: Area	B2: Area	C2: Area	D2: Area	E2: Area	F2: Area	G2: Area	H2: Area	I2: Area	J2: Area	A4	G4	IonScore A4	IonScore G4	Exp Value A4	Exp Value G4	B4	H4	IonScore B4	IonScore H4	Exp Value B4	Exp Value H4	C4	I4	IonScore C4	IonScore I4	Exp Value C4	Exp Value I4	D4	J4	IonScore D4	IonScore J4	Exp Value D4	Exp Value J4	E4	IonScore E4	Exp Value E4	F4	IonScore F4	Exp Value F4	# Missed Cleavages
	LGEHNIDVLEGNEQFINAAK	53	1	1	CON_Trypsin		2211.11	8.92795e+09	3.37965e+06	1.32455e+10	1.71024e+06	1.38144e+10	0	9.91781e+09	1.09967e+06	6976765769	1.8391e+06	High	High	104.22	105.29	1.0937e-09	8.6374e-10	High	High	77.73	44.07	4.87414e-07	0.00117914	High	High	114.78	100.71	9.83009e-11	2.47961e-09	High	High	56.12	59.43	7.1226e-05	3.36944e-05	High	102.05	1.82131e-09				0
	IITHPNFNGNTLDNDIMLIKLSSPATLNSR	11	1	1	CON_Trypsin		3309.73	87691031	0	7.55391e+07	0	1.09112e+08	0	7.50562e+07	0	3.97042e+07	0	High	High	75.96	66.86	1.01912e-06	8.36616e-06							High	High	43.85	58.45	0.0017102	5.61555e-05							High	55.93	0.000103257				1
	IITHPNFNGNTLDNDIMLIK	12	1	1	CON_Trypsin	M17(Oxidation)	2299.17	8.10438e+08	0	1.67147e+09	0	1.40457e+09	0	1.11448e+09	0	6.49598e+08	0	High	High	72.45	56.67	1.8573e-06	7.08265e-05							High	High	67.93	81.87	5.26681e-06	2.15518e-07							High	72.13	1.99626e-06				0
	LSSPATLNSR	68	1	1	CON_Trypsin		1045.56	4296727789	4.52987e+07	6.18916e+09	7.01908e+07	7.03044e+09	3.62268e+07	5.68838e+09	2.55437e+07	3.74481e+09	5.31123e+07	High	High	59.39	55.63	1.78374e-05	4.58158e-05	High	High	37.33	39.93	0.00286637	0.00157519	High	High	55.34	52.05	4.53244e-05	9.54314e-05	Medium	High	26.38	32.04	0.0356723	0.00969018	High	61.43	1.11515e-05	High	49.76	0.000163807	0
	VATVSLPR	112	1	1	CON_Trypsin		842.509	17401472926	2.61034e+08	22000325283	3.87855e+08	21238855705	1.53549e+08	20314832918	1.56108e+08	9.51962e+09	2.71434e+08	High	High	55.48	55.39	1.72715e-05	1.76331e-05	High	High	57.43	51.39	1.10238e-05	4.57447e-05	High	High	54.77	55.65	1.75049e-05	1.7153e-05	High	High	55.58	55.52	1.74317e-05	1.71131e-05	High	60.74	5.14434e-06	High	49.12	7.47016e-05	0
	IITHPNFNGNTLDNDIMLIK	42	1	1	CON_Trypsin		2283.18	7.58705e+09	0	1.18582e+10	0	1.37616e+10	0	1.0214e+10	0	5.83816e+09	0	High	High	43.05	59.12	0.00151112	3.66773e-05							High	High	59.14	53.61	3.82763e-05	0.000133049							High	61.76	1.99375e-05				0
	SSGSSYPSLLQCLK	2	1	1	CON_Trypsin		1469.73	0	0	0	0	8260048	0	4.42828e+06	0	0	0		High		50.53		0.000203134																			High	38.44	0.00302192				0
Q01546	Keratin, type II cytoskeletal 2 oral OS=Homo sapiens GN=KRT76 PE=1 SV=2 - [K22O_HUMAN]	10.97	22	2	6	9	1.20943e+06	0	1.83226e+06	0	0	0	0	0	4.73563e+06	0	86.0981	9.56	4	4					41.72	1.41	1	1																					88.7739
	Sequence	# PSMs	# Proteins	# Protein Groups	Protein Group Accessions	Modifications	MH+ [Da]	A2: Area	B2: Area	C2: Area	D2: Area	E2: Area	F2: Area	G2: Area	H2: Area	I2: Area	J2: Area	A4	G4	IonScore A4	IonScore G4	Exp Value A4	Exp Value G4	B4	H4	IonScore B4	IonScore H4	Exp Value B4	Exp Value H4	C4	I4	IonScore C4	IonScore I4	Exp Value C4	Exp Value I4	D4	J4	IonScore D4	IonScore J4	Exp Value D4	Exp Value J4	E4	IonScore E4	Exp Value E4	F4	IonScore F4	Exp Value F4	# Missed Cleavages
	TAAENEFVGLK	1	2	1	Q01546		1178.6	369927	0	0	0	0	0	0	0	0	0	High		53.08		6.02748e-05																										0
	DYQELMNVK	1	8	2	P35908;Q01546		1139.54	2.80209e+06	0	0	0	0	0	0	0	0	0	High		48.17		0.000181362																										0
	AQYEEIAQR	3	14	3	P35908;P02538;Q01546		1107.54	456285	0	1.83226e+06	0	0	0	0	0	4.42614e+06	0	High		32.43		0.0061434								High	High	41.72	47.47	0.00072345	0.000188909													0
	GGSSSSSSSGYGVSGGSGSGYGGVSSGSTGGR	1	2	1	Q01546		2673.13	0	0	0	0	0	0	0	0	0	0	High		30.69		0.00179151																										0
	DYQELMNVK	1	8	2	P35908;Q01546	M6(Oxidation)	1155.54	0	0	0	0	0	0	0	0	5.05548e+06	0														High		58.32		1.47967e-05													0
	FASFIDK	1	48	4	P35908;P02538;P13647;Q01546		827.431	0	0	0	0	0	0	0	0	4.72527e+06	0														High		41.36		0.000658025													0
	FASFIDKVR	1	45	4	P35908;P02538;P13647;Q01546		1082.6	0	0	0	0	0	0	0	0	657262	0														Medium		29.81		0.0133202													1
P62805	Histone H4 OS=Homo sapiens GN=HIST1H4A PE=1 SV=2 - [H4_HUMAN]	38.83	1	5	5	10	6.40379e+06	0	1.92046e+07	0	4.43654e+06	0	1.38005e+07	0	7.85316e+06	0	40.9487	28.16	3	3					35.7006	26.21	2	2					51.3441	32.04	3	3					30.04	9.71	1	1					34.55
	Sequence	# PSMs	# Proteins	# Protein Groups	Protein Group Accessions	Modifications	MH+ [Da]	A2: Area	B2: Area	C2: Area	D2: Area	E2: Area	F2: Area	G2: Area	H2: Area	I2: Area	J2: Area	A4	G4	IonScore A4	IonScore G4	Exp Value A4	Exp Value G4	B4	H4	IonScore B4	IonScore H4	Exp Value B4	Exp Value H4	C4	I4	IonScore C4	IonScore I4	Exp Value C4	Exp Value I4	D4	J4	IonScore D4	IonScore J4	Exp Value D4	Exp Value J4	E4	IonScore E4	Exp Value E4	F4	IonScore F4	Exp Value F4	# Missed Cleavages
	DNIQGITKPAIRR	2	1	1	P62805		1481.85	858112	0	0	0	584399	0	0	0	0	0	Medium		29.45		0.00805858																				Medium	24.84	0.0234588				1
	QGRTLYGFGG	5	1	1	P62805		1055.53	1.64945e+07	0	3.71532e+07	0	1.227e+07	0	1.38005e+07	0	7.85316e+06	0	Medium	Medium	28.58	30.04	0.0214947	0.0124845							High	High	31.17	34.55	0.00962433	0.00543665							Medium	20.59	0.135311				1
	VLRDNIQGITKPAIRRLAR	1	1	1	P62805		2190.33	1.8588e+06	0	0	0	0	0	0	0	0	0	Medium		27.1		0.00341223																										3
	KVLRDNIQGITKPAIRR	1	1	1	P62805		1978.2	0	0	1.25602e+06	0	0	0	0	0	0	0													Medium		23.62		0.00890746														3
	ISGLIYEETR	1	1	1	P62805		1180.62	0	0	0	0	455275	0	0	0	0	0																									High	48.7	0.000232696				0
P20930	Filaggrin OS=Homo sapiens GN=FLG PE=1 SV=3 - [FILA_HUMAN]	0.71	1	2	2	2	352861	0	0	0	0	0	0	0	0	0	64.9594	0.71	2	2
	Sequence	# PSMs	# Proteins	# Protein Groups	Protein Group Accessions	Modifications	MH+ [Da]	A2: Area	B2: Area	C2: Area	D2: Area	E2: Area	F2: Area	G2: Area	H2: Area	I2: Area	J2: Area	A4	G4	IonScore A4	IonScore G4	Exp Value A4	Exp Value G4	B4	H4	IonScore B4	IonScore H4	Exp Value B4	Exp Value H4	C4	I4	IonScore C4	IonScore I4	Exp Value C4	Exp Value I4	D4	J4	IonScore D4	IonScore J4	Exp Value D4	Exp Value J4	E4	IonScore E4	Exp Value E4	F4	IonScore F4	Exp Value F4	# Missed Cleavages
	LAQAYYESTR	1	1	1	P20930		1201.58	352861	0	0	0	0	0	0	0	0	0	High		51.93		7.50215e-05																										0
	LEEKEDNEEGVYDYENTGR	1	1	1	P20930		2288.98	0	0	0	0	0	0	0	0	0	0	High		34.62		0.00122526																										1
Q96KK5	Histone H2A type 1-H OS=Homo sapiens GN=HIST1H2AH PE=1 SV=3 - [H2A1H_HUMAN]	21.88	15	2	2	2	0	0	2.98067e+07	0	0	0	0	0	0	0									84.1687	21.88	2	2
	Sequence	# PSMs	# Proteins	# Protein Groups	Protein Group Accessions	Modifications	MH+ [Da]	A2: Area	B2: Area	C2: Area	D2: Area	E2: Area	F2: Area	G2: Area	H2: Area	I2: Area	J2: Area	A4	G4	IonScore A4	IonScore G4	Exp Value A4	Exp Value G4	B4	H4	IonScore B4	IonScore H4	Exp Value B4	Exp Value H4	C4	I4	IonScore C4	IonScore I4	Exp Value C4	Exp Value I4	D4	J4	IonScore D4	IonScore J4	Exp Value D4	Exp Value J4	E4	IonScore E4	Exp Value E4	F4	IonScore F4	Exp Value F4	# Missed Cleavages
	AGLQFPVGR	1	15	1	Q96KK5		944.53	0	0	2.98643e+07	0	0	0	0	0	0	0													High		64.64		3.65889e-06														0
	VTIAQGGVLPNIQAVLLPK	1	10	1	Q96KK5		1931.17	0	0	2.97491e+07	0	0	0	0	0	0	0													High		42.76		0.000143009														0
P60709	Actin, cytoplasmic 1 OS=Homo sapiens GN=ACTB PE=1 SV=1 - [ACTB_HUMAN]	2.93	10	1	1	1	426608	0	0	0	0	0	0	0	0	0	38.88	2.93	1	1
	Sequence	# PSMs	# Proteins	# Protein Groups	Protein Group Accessions	Modifications	MH+ [Da]	A2: Area	B2: Area	C2: Area	D2: Area	E2: Area	F2: Area	G2: Area	H2: Area	I2: Area	J2: Area	A4	G4	IonScore A4	IonScore G4	Exp Value A4	Exp Value G4	B4	H4	IonScore B4	IonScore H4	Exp Value B4	Exp Value H4	C4	I4	IonScore C4	IonScore I4	Exp Value C4	Exp Value I4	D4	J4	IonScore D4	IonScore J4	Exp Value D4	Exp Value J4	E4	IonScore E4	Exp Value E4	F4	IonScore F4	Exp Value F4	# Missed Cleavages
	IWHHTFYNELR	1	10	1	P60709		1515.75	426608	0	0	0	0	0	0	0	0	0	High		38.88		0.00242662																										0
Q9NZT1	Calmodulin-like protein 5 OS=Homo sapiens GN=CALML5 PE=1 SV=2 - [CALL5_HUMAN]	5.48	1	1	1	1	411818	0	0	0	0	0	0	0	0	0	36.72	5.48	1	1
	Sequence	# PSMs	# Proteins	# Protein Groups	Protein Group Accessions	Modifications	MH+ [Da]	A2: Area	B2: Area	C2: Area	D2: Area	E2: Area	F2: Area	G2: Area	H2: Area	I2: Area	J2: Area	A4	G4	IonScore A4	IonScore G4	Exp Value A4	Exp Value G4	B4	H4	IonScore B4	IonScore H4	Exp Value B4	Exp Value H4	C4	I4	IonScore C4	IonScore I4	Exp Value C4	Exp Value I4	D4	J4	IonScore D4	IonScore J4	Exp Value D4	Exp Value J4	E4	IonScore E4	Exp Value E4	F4	IonScore F4	Exp Value F4	# Missed Cleavages
	VNYEEFAR	1	1	1	Q9NZT1		1027.48	411818	0	0	0	0	0	0	0	0	0	High		36.72		0.00241544																										0
P35030	Trypsin-3 OS=Homo sapiens GN=PRSS3 PE=1 SV=2 - [TRY3_HUMAN]	4.28	1	1	1	5	1.64817e+06	0	2.81947e+06	0	2.98641e+06	0	1.88628e+06	0	1.53878e+06	0	58.37	4.28	1	1					82.68	4.28	1	1					60.48	4.28	1	1					72.85	4.28	1	1					59.45
	Sequence	# PSMs	# Proteins	# Protein Groups	Protein Group Accessions	Modifications	MH+ [Da]	A2: Area	B2: Area	C2: Area	D2: Area	E2: Area	F2: Area	G2: Area	H2: Area	I2: Area	J2: Area	A4	G4	IonScore A4	IonScore G4	Exp Value A4	Exp Value G4	B4	H4	IonScore B4	IonScore H4	Exp Value B4	Exp Value H4	C4	I4	IonScore C4	IonScore I4	Exp Value C4	Exp Value I4	D4	J4	IonScore D4	IonScore J4	Exp Value D4	Exp Value J4	E4	IonScore E4	Exp Value E4	F4	IonScore F4	Exp Value F4	# Missed Cleavages
	VLEGNEQFINAAK	5	1	1	P35030		1432.74	1.64817e+06	0	2.81947e+06	0	2.98641e+06	0	1.88628e+06	0	1.53878e+06	0	High	High	58.37	72.85	3.08557e-05	1.01944e-06							High	High	82.68	59.45	1.06553e-07	2.24165e-05							High	60.48	1.76835e-05				0
P68104	Elongation factor 1-alpha 1 OS=Homo sapiens GN=EEF1A1 PE=1 SV=1 - [EF1A1_HUMAN]	3.25	3	1	1	1	382118	0	0	0	0	0	0	0	0	0	40.35	3.25	1	1
	Sequence	# PSMs	# Proteins	# Protein Groups	Protein Group Accessions	Modifications	MH+ [Da]	A2: Area	B2: Area	C2: Area	D2: Area	E2: Area	F2: Area	G2: Area	H2: Area	I2: Area	J2: Area	A4	G4	IonScore A4	IonScore G4	Exp Value A4	Exp Value G4	B4	H4	IonScore B4	IonScore H4	Exp Value B4	Exp Value H4	C4	I4	IonScore C4	IonScore I4	Exp Value C4	Exp Value I4	D4	J4	IonScore D4	IonScore J4	Exp Value D4	Exp Value J4	E4	IonScore E4	Exp Value E4	F4	IonScore F4	Exp Value F4	# Missed Cleavages
	THINIVVIGHVDSGK	1	3	1	P68104		1588.88	382118	0	0	0	0	0	0	0	0	0	High		40.35		0.00151763																										0
P19961	Alpha-amylase 2B OS=Homo sapiens GN=AMY2B PE=1 SV=1 - [AMY2B_HUMAN]	2.15	1	1	1	1	4.47332e+06	0	0	0	0	0	0	0	0	0	78.27	2.15	1	1
	Sequence	# PSMs	# Proteins	# Protein Groups	Protein Group Accessions	Modifications	MH+ [Da]	A2: Area	B2: Area	C2: Area	D2: Area	E2: Area	F2: Area	G2: Area	H2: Area	I2: Area	J2: Area	A4	G4	IonScore A4	IonScore G4	Exp Value A4	Exp Value G4	B4	H4	IonScore B4	IonScore H4	Exp Value B4	Exp Value H4	C4	I4	IonScore C4	IonScore I4	Exp Value C4	Exp Value I4	D4	J4	IonScore D4	IonScore J4	Exp Value D4	Exp Value J4	E4	IonScore E4	Exp Value E4	F4	IonScore F4	Exp Value F4	# Missed Cleavages
	LVGLLDLALEK	1	1	1	P19961		1183.73	4.47332e+06	0	0	0	0	0	0	0	0	0	High		78.27		3.57447e-08																										0
Q9H008	Phospholysine phosphohistidine inorganic pyrophosphate phosphatase OS=Homo sapiens GN=LHPP PE=1 SV=2 - [LHPP_HUMAN]	1.85	1	1	1	4	1.56869e+07	0	1.53286e+07	0	2.2036e+07	0	2.12624e+07	0	0	0	0	1.85	1	1					24.86	1.85	1	1					0	1.85	1	1					0	1.85	1	1
	Sequence	# PSMs	# Proteins	# Protein Groups	Protein Group Accessions	Modifications	MH+ [Da]	A2: Area	B2: Area	C2: Area	D2: Area	E2: Area	F2: Area	G2: Area	H2: Area	I2: Area	J2: Area	A4	G4	IonScore A4	IonScore G4	Exp Value A4	Exp Value G4	B4	H4	IonScore B4	IonScore H4	Exp Value B4	Exp Value H4	C4	I4	IonScore C4	IonScore I4	Exp Value C4	Exp Value I4	D4	J4	IonScore D4	IonScore J4	Exp Value D4	Exp Value J4	E4	IonScore E4	Exp Value E4	F4	IonScore F4	Exp Value F4	# Missed Cleavages
	LAGVR	4	1	1	Q9H008		515.33	1.56869e+07	0	1.53286e+07	0	2.2036e+07	0	2.12624e+07	0	0	0	Medium	Medium	24.41	22.43	0.0152142	0.0240021							Medium		24.86		0.0137167								Medium	22.13	0.0257187				0
P51608	Methyl-CpG-binding protein 2 OS=Homo sapiens GN=MECP2 PE=1 SV=1 - [MECP2_HUMAN]	1.85	1	1	1	1	880470	0	0	0	0	0	0	0	0	0	0	1.85	1	1
	Sequence	# PSMs	# Proteins	# Protein Groups	Protein Group Accessions	Modifications	MH+ [Da]	A2: Area	B2: Area	C2: Area	D2: Area	E2: Area	F2: Area	G2: Area	H2: Area	I2: Area	J2: Area	A4	G4	IonScore A4	IonScore G4	Exp Value A4	Exp Value G4	B4	H4	IonScore B4	IonScore H4	Exp Value B4	Exp Value H4	C4	I4	IonScore C4	IonScore I4	Exp Value C4	Exp Value I4	D4	J4	IonScore D4	IonScore J4	Exp Value D4	Exp Value J4	E4	IonScore E4	Exp Value E4	F4	IonScore F4	Exp Value F4	# Missed Cleavages
	MVAGMLGLR	1	1	1	P51608	N-Term(Acetyl)	989.533	880470	0	0	0	0	0	0	0	0	0	Medium		26.47		0.0280653																										0
Q9P0W8	Spermatogenesis-associated protein 7 OS=Homo sapiens GN=SPATA7 PE=2 SV=3 - [SPAT7_HUMAN]	1.5	1	1	1	4	365319	0	0	0	521744	0	348431	0	0	0	30.62	1.5	1	1													0	1.5	1	1					33.96	1.5	1	2
	Sequence	# PSMs	# Proteins	# Protein Groups	Protein Group Accessions	Modifications	MH+ [Da]	A2: Area	B2: Area	C2: Area	D2: Area	E2: Area	F2: Area	G2: Area	H2: Area	I2: Area	J2: Area	A4	G4	IonScore A4	IonScore G4	Exp Value A4	Exp Value G4	B4	H4	IonScore B4	IonScore H4	Exp Value B4	Exp Value H4	C4	I4	IonScore C4	IonScore I4	Exp Value C4	Exp Value I4	D4	J4	IonScore D4	IonScore J4	Exp Value D4	Exp Value J4	E4	IonScore E4	Exp Value E4	F4	IonScore F4	Exp Value F4	# Missed Cleavages
	VRATSVLPR	4	1	1	Q9P0W8		998.609	365319	0	0	0	521744	0	348431	0	0	0	High	High	30.62	33.96	0.00368459	0.00170761																			Medium	21.61	0.0293352				1
P10415	Apoptosis regulator Bcl-2 OS=Homo sapiens GN=BCL2 PE=1 SV=2 - [BCL2_HUMAN]	4.18	1	1	1	1	761954	0	0	0	0	0	0	0	0	0	38.71	4.18	1	1
	Sequence	# PSMs	# Proteins	# Protein Groups	Protein Group Accessions	Modifications	MH+ [Da]	A2: Area	B2: Area	C2: Area	D2: Area	E2: Area	F2: Area	G2: Area	H2: Area	I2: Area	J2: Area	A4	G4	IonScore A4	IonScore G4	Exp Value A4	Exp Value G4	B4	H4	IonScore B4	IonScore H4	Exp Value B4	Exp Value H4	C4	I4	IonScore C4	IonScore I4	Exp Value C4	Exp Value I4	D4	J4	IonScore D4	IonScore J4	Exp Value D4	Exp Value J4	E4	IonScore E4	Exp Value E4	F4	IonScore F4	Exp Value F4	# Missed Cleavages
	FATVVEELFR	1	1	1	P10415		1210.65	761954	0	0	0	0	0	0	0	0	0	High		38.71		0.0019515																										0
Q9UBD9	Cardiotrophin-like cytokine factor 1 OS=Homo sapiens GN=CLCF1 PE=1 SV=1 - [CLCF1_HUMAN]	3.56	1	1	1	1	0	6.98523e+06	0	0	0	0	0	0	0	0					0	3.56	1	1
	Sequence	# PSMs	# Proteins	# Protein Groups	Protein Group Accessions	Modifications	MH+ [Da]	A2: Area	B2: Area	C2: Area	D2: Area	E2: Area	F2: Area	G2: Area	H2: Area	I2: Area	J2: Area	A4	G4	IonScore A4	IonScore G4	Exp Value A4	Exp Value G4	B4	H4	IonScore B4	IonScore H4	Exp Value B4	Exp Value H4	C4	I4	IonScore C4	IonScore I4	Exp Value C4	Exp Value I4	D4	J4	IonScore D4	IonScore J4	Exp Value D4	Exp Value J4	E4	IonScore E4	Exp Value E4	F4	IonScore F4	Exp Value F4	# Missed Cleavages
	LGAETLPR	1	1	1	Q9UBD9		856.489	0	6.98523e+06	0	0	0	0	0	0	0	0							Medium		26.22		0.0181474																				0
Q86YZ3	Hornerin OS=Homo sapiens GN=HRNR PE=1 SV=2 - [HORN_HUMAN]	2.95	1	1	1	1	0	0	419983	0	0	0	0	0	0	0									20.93	2.95	1	1
	Sequence	# PSMs	# Proteins	# Protein Groups	Protein Group Accessions	Modifications	MH+ [Da]	A2: Area	B2: Area	C2: Area	D2: Area	E2: Area	F2: Area	G2: Area	H2: Area	I2: Area	J2: Area	A4	G4	IonScore A4	IonScore G4	Exp Value A4	Exp Value G4	B4	H4	IonScore B4	IonScore H4	Exp Value B4	Exp Value H4	C4	I4	IonScore C4	IonScore I4	Exp Value C4	Exp Value I4	D4	J4	IonScore D4	IonScore J4	Exp Value D4	Exp Value J4	E4	IonScore E4	Exp Value E4	F4	IonScore F4	Exp Value F4	# Missed Cleavages
	SGSGWSSSRGPYESGSGHSSGLGHRESR	1	1	1	Q86YZ3		2848.27	0	0	419983	0	0	0	0	0	0	0													Medium		20.93		0.0633679														2
Q9BYG4	Partitioning defective 6 homolog gamma OS=Homo sapiens GN=PARD6G PE=1 SV=1 - [PAR6G_HUMAN]	2.66	1	1	1	2	0	0	6.30749e+06	0	0	0	0	0	4.69634e+06	0									0	2.66	1	1																					0
	Sequence	# PSMs	# Proteins	# Protein Groups	Protein Group Accessions	Modifications	MH+ [Da]	A2: Area	B2: Area	C2: Area	D2: Area	E2: Area	F2: Area	G2: Area	H2: Area	I2: Area	J2: Area	A4	G4	IonScore A4	IonScore G4	Exp Value A4	Exp Value G4	B4	H4	IonScore B4	IonScore H4	Exp Value B4	Exp Value H4	C4	I4	IonScore C4	IonScore I4	Exp Value C4	Exp Value I4	D4	J4	IonScore D4	IonScore J4	Exp Value D4	Exp Value J4	E4	IonScore E4	Exp Value E4	F4	IonScore F4	Exp Value F4	# Missed Cleavages
	AVSSANPLLR	2	1	1	Q9BYG4		1027.59	0	0	6.30749e+06	0	0	0	0	0	4.69634e+06	0													Medium	Medium	22.35	28.55	0.0634493	0.0152204													0
Q5D862	Filaggrin-2 OS=Homo sapiens GN=FLG2 PE=1 SV=1 - [FILA2_HUMAN]	0.96	1	1	1	3	0	0	473243	0	376580	0	0	0	467203	0									29.43	0.96	1	1					42.22	0.96	1	1													26.36
	Sequence	# PSMs	# Proteins	# Protein Groups	Protein Group Accessions	Modifications	MH+ [Da]	A2: Area	B2: Area	C2: Area	D2: Area	E2: Area	F2: Area	G2: Area	H2: Area	I2: Area	J2: Area	A4	G4	IonScore A4	IonScore G4	Exp Value A4	Exp Value G4	B4	H4	IonScore B4	IonScore H4	Exp Value B4	Exp Value H4	C4	I4	IonScore C4	IonScore I4	Exp Value C4	Exp Value I4	D4	J4	IonScore D4	IonScore J4	Exp Value D4	Exp Value J4	E4	IonScore E4	Exp Value E4	F4	IonScore F4	Exp Value F4	# Missed Cleavages
	QSSYGQHGSGSSQSSGYGQYGSR	3	1	1	Q5D862		2351.99	0	0	473243	0	376580	0	0	0	467203	0													Medium	Medium	29.43	26.36	0.00296465	0.00612697							High	42.22	0.000140951				0
Q8NCM8	Cytoplasmic dynein 2 heavy chain 1 OS=Homo sapiens GN=DYNC2H1 PE=1 SV=4 - [DYHC2_HUMAN]	0.33	1	1	1	1	0	0	1.83547e+07	0	0	0	0	0	0	0									0	0.33	1	1
	Sequence	# PSMs	# Proteins	# Protein Groups	Protein Group Accessions	Modifications	MH+ [Da]	A2: Area	B2: Area	C2: Area	D2: Area	E2: Area	F2: Area	G2: Area	H2: Area	I2: Area	J2: Area	A4	G4	IonScore A4	IonScore G4	Exp Value A4	Exp Value G4	B4	H4	IonScore B4	IonScore H4	Exp Value B4	Exp Value H4	C4	I4	IonScore C4	IonScore I4	Exp Value C4	Exp Value I4	D4	J4	IonScore D4	IonScore J4	Exp Value D4	Exp Value J4	E4	IonScore E4	Exp Value E4	F4	IonScore F4	Exp Value F4	# Missed Cleavages
	TCLEEWTKSAGLEK	1	1	1	Q8NCM8		1594.77	0	0	1.83547e+07	0	0	0	0	0	0	0													Medium		21.54		0.117143														1
Q96PE2	Rho guanine nucleotide exchange factor 17 OS=Homo sapiens GN=ARHGEF17 PE=1 SV=1 - [ARHGH_HUMAN]	0.39	1	1	1	2	0	0	2.22117e+06	0	0	0	639209	0	0	0									0	0.39	1	1													0	0.39	1	1
	Sequence	# PSMs	# Proteins	# Protein Groups	Protein Group Accessions	Modifications	MH+ [Da]	A2: Area	B2: Area	C2: Area	D2: Area	E2: Area	F2: Area	G2: Area	H2: Area	I2: Area	J2: Area	A4	G4	IonScore A4	IonScore G4	Exp Value A4	Exp Value G4	B4	H4	IonScore B4	IonScore H4	Exp Value B4	Exp Value H4	C4	I4	IonScore C4	IonScore I4	Exp Value C4	Exp Value I4	D4	J4	IonScore D4	IonScore J4	Exp Value D4	Exp Value J4	E4	IonScore E4	Exp Value E4	F4	IonScore F4	Exp Value F4	# Missed Cleavages
	LADILSPR	2	1	1	Q96PE2		884.52	0	0	2.22117e+06	0	0	0	639209	0	0	0		Medium		24.84		0.0132879							Medium		23.17		0.0195189														0
Q9Y570	Protein phosphatase methylesterase 1 OS=Homo sapiens GN=PPME1 PE=1 SV=3 - [PPME1_HUMAN]	1.81	1	1	1	1	0	0	2.15545e+07	0	0	0	0	0	0	0									35.11	1.81	1	1
	Sequence	# PSMs	# Proteins	# Protein Groups	Protein Group Accessions	Modifications	MH+ [Da]	A2: Area	B2: Area	C2: Area	D2: Area	E2: Area	F2: Area	G2: Area	H2: Area	I2: Area	J2: Area	A4	G4	IonScore A4	IonScore G4	Exp Value A4	Exp Value G4	B4	H4	IonScore B4	IonScore H4	Exp Value B4	Exp Value H4	C4	I4	IonScore C4	IonScore I4	Exp Value C4	Exp Value I4	D4	J4	IonScore D4	IonScore J4	Exp Value D4	Exp Value J4	E4	IonScore E4	Exp Value E4	F4	IonScore F4	Exp Value F4	# Missed Cleavages
	IVALDLR	1	1	1	Q9Y570		799.504	0	0	2.15545e+07	0	0	0	0	0	0	0													High		35.11		0.00211198														0
P15924	Desmoplakin OS=Homo sapiens GN=DSP PE=1 SV=3 - [DESP_HUMAN]	0.38	2	1	1	2	0	0	600408	0	0	0	0	0	471533	0									34.84	0.38	1	1																					53.2
	Sequence	# PSMs	# Proteins	# Protein Groups	Protein Group Accessions	Modifications	MH+ [Da]	A2: Area	B2: Area	C2: Area	D2: Area	E2: Area	F2: Area	G2: Area	H2: Area	I2: Area	J2: Area	A4	G4	IonScore A4	IonScore G4	Exp Value A4	Exp Value G4	B4	H4	IonScore B4	IonScore H4	Exp Value B4	Exp Value H4	C4	I4	IonScore C4	IonScore I4	Exp Value C4	Exp Value I4	D4	J4	IonScore D4	IonScore J4	Exp Value D4	Exp Value J4	E4	IonScore E4	Exp Value E4	F4	IonScore F4	Exp Value F4	# Missed Cleavages
	QLQNIIQATSR	2	2	1	P15924		1271.71	0	0	600408	0	0	0	0	0	471533	0													High	High	34.84	53.2	0.00772664	0.000112957													0
CON_006603582	TREMBL:Q0VBK2;Q8C1M7 Tax_Id=10090 Gene_Symbol=Krt80 Keratin 80	2.21	2	1	1	1	0	0	0	0	92632.1	0	0	0	0	0										0							42.45	2.21	1	1
	Sequence	# PSMs	# Proteins	# Protein Groups	Protein Group Accessions	Modifications	MH+ [Da]	A2: Area	B2: Area	C2: Area	D2: Area	E2: Area	F2: Area	G2: Area	H2: Area	I2: Area	J2: Area	A4	G4	IonScore A4	IonScore G4	Exp Value A4	Exp Value G4	B4	H4	IonScore B4	IonScore H4	Exp Value B4	Exp Value H4	C4	I4	IonScore C4	IonScore I4	Exp Value C4	Exp Value I4	D4	J4	IonScore D4	IonScore J4	Exp Value D4	Exp Value J4	E4	IonScore E4	Exp Value E4	F4	IonScore F4	Exp Value F4	# Missed Cleavages
	SLEEAEAYSR	1	2	1	CON_006603582		1154.53	0	0	0	0	92632.1	0	0	0	0	0																									High	42.45	0.000457927				0
P42575	Caspase-2 OS=Homo sapiens GN=CASP2 PE=1 SV=2 - [CASP2_HUMAN]	1.11	1	1	1	1	0	0	1.18282e+07	0	0	0	0	0	0	0									31.41	1.11	1	1
	Sequence	# PSMs	# Proteins	# Protein Groups	Protein Group Accessions	Modifications	MH+ [Da]	A2: Area	B2: Area	C2: Area	D2: Area	E2: Area	F2: Area	G2: Area	H2: Area	I2: Area	J2: Area	A4	G4	IonScore A4	IonScore G4	Exp Value A4	Exp Value G4	B4	H4	IonScore B4	IonScore H4	Exp Value B4	Exp Value H4	C4	I4	IonScore C4	IonScore I4	Exp Value C4	Exp Value I4	D4	J4	IonScore D4	IonScore J4	Exp Value D4	Exp Value J4	E4	IonScore E4	Exp Value E4	F4	IonScore F4	Exp Value F4	# Missed Cleavages
	LPKMR	1	1	1	P42575	M4(Oxidation)	660.384	0	0	1.18282e+07	0	0	0	0	0	0	0													High		31.41		0.00390296														1
Q8TCU6	Phosphatidylinositol 3,4,5-trisphosphate-dependent Rac exchanger 1 protein OS=Homo sapiens GN=PREX1 PE=1 SV=3 - [PREX1_HUMAN]	0.54	1	1	1	1	0	0	6.55149e+06	0	0	0	0	0	0	0									37.78	0.54	1	1
	Sequence	# PSMs	# Proteins	# Protein Groups	Protein Group Accessions	Modifications	MH+ [Da]	A2: Area	B2: Area	C2: Area	D2: Area	E2: Area	F2: Area	G2: Area	H2: Area	I2: Area	J2: Area	A4	G4	IonScore A4	IonScore G4	Exp Value A4	Exp Value G4	B4	H4	IonScore B4	IonScore H4	Exp Value B4	Exp Value H4	C4	I4	IonScore C4	IonScore I4	Exp Value C4	Exp Value I4	D4	J4	IonScore D4	IonScore J4	Exp Value D4	Exp Value J4	E4	IonScore E4	Exp Value E4	F4	IonScore F4	Exp Value F4	# Missed Cleavages
	QLLAALGYR	1	1	1	Q8TCU6		1004.59	0	0	6.55149e+06	0	0	0	0	0	0	0													High		37.78		0.0011504														0
Q92613	Protein Jade-3 OS=Homo sapiens GN=JADE3 PE=1 SV=1 - [JADE3_HUMAN]	0.97	1	1	1	1	0	0	3.48127e+06	0	0	0	0	0	0	0									0	0.97	1	1
	Sequence	# PSMs	# Proteins	# Protein Groups	Protein Group Accessions	Modifications	MH+ [Da]	A2: Area	B2: Area	C2: Area	D2: Area	E2: Area	F2: Area	G2: Area	H2: Area	I2: Area	J2: Area	A4	G4	IonScore A4	IonScore G4	Exp Value A4	Exp Value G4	B4	H4	IonScore B4	IonScore H4	Exp Value B4	Exp Value H4	C4	I4	IonScore C4	IonScore I4	Exp Value C4	Exp Value I4	D4	J4	IonScore D4	IonScore J4	Exp Value D4	Exp Value J4	E4	IonScore E4	Exp Value E4	F4	IonScore F4	Exp Value F4	# Missed Cleavages
	MRMFMHLR	1	1	1	Q92613	M3(Oxidation)	1137.55	0	0	3.48127e+06	0	0	0	0	0	0	0													Medium		22.9		0.0507733														1
Q99748	Neurturin OS=Homo sapiens GN=NRTN PE=1 SV=1 - [NRTN_HUMAN]	5.58	1	1	1	2	0	0	1.74612e+07	0	0	0	0	0	0	0									34.4241	5.58	1	2
	Sequence	# PSMs	# Proteins	# Protein Groups	Protein Group Accessions	Modifications	MH+ [Da]	A2: Area	B2: Area	C2: Area	D2: Area	E2: Area	F2: Area	G2: Area	H2: Area	I2: Area	J2: Area	A4	G4	IonScore A4	IonScore G4	Exp Value A4	Exp Value G4	B4	H4	IonScore B4	IonScore H4	Exp Value B4	Exp Value H4	C4	I4	IonScore C4	IonScore I4	Exp Value C4	Exp Value I4	D4	J4	IonScore D4	IonScore J4	Exp Value D4	Exp Value J4	E4	IonScore E4	Exp Value E4	F4	IonScore F4	Exp Value F4	# Missed Cleavages
	ARLGARPCGLR	2	1	1	Q99748		1169.66	0	0	1.74612e+07	0	0	0	0	0	0	0													High		33.79		0.00361423														1
P81605	Dermcidin OS=Homo sapiens GN=DCD PE=1 SV=2 - [DCD_HUMAN]	12.73	1	1	1	2	0	0	0	0	1.34169e+06	0	0	0	408697	0																	47.07	12.73	1	1													32.94
	Sequence	# PSMs	# Proteins	# Protein Groups	Protein Group Accessions	Modifications	MH+ [Da]	A2: Area	B2: Area	C2: Area	D2: Area	E2: Area	F2: Area	G2: Area	H2: Area	I2: Area	J2: Area	A4	G4	IonScore A4	IonScore G4	Exp Value A4	Exp Value G4	B4	H4	IonScore B4	IonScore H4	Exp Value B4	Exp Value H4	C4	I4	IonScore C4	IonScore I4	Exp Value C4	Exp Value I4	D4	J4	IonScore D4	IonScore J4	Exp Value D4	Exp Value J4	E4	IonScore E4	Exp Value E4	F4	IonScore F4	Exp Value F4	# Missed Cleavages
	LGKDAVEDLESVGK	2	1	1	P81605		1459.76	0	0	0	0	1.34169e+06	0	0	0	408697	0														High		32.94		0.0112811							High	47.07	0.000452555				1
Q6ZSC3	RNA-binding protein 43 OS=Homo sapiens GN=RBM43 PE=2 SV=1 - [RBM43_HUMAN]	3.08	1	1	1	1	0	0	0	0	1.44957e+07	0	0	0	0	0																	0	3.08	1	1
	Sequence	# PSMs	# Proteins	# Protein Groups	Protein Group Accessions	Modifications	MH+ [Da]	A2: Area	B2: Area	C2: Area	D2: Area	E2: Area	F2: Area	G2: Area	H2: Area	I2: Area	J2: Area	A4	G4	IonScore A4	IonScore G4	Exp Value A4	Exp Value G4	B4	H4	IonScore B4	IonScore H4	Exp Value B4	Exp Value H4	C4	I4	IonScore C4	IonScore I4	Exp Value C4	Exp Value I4	D4	J4	IonScore D4	IonScore J4	Exp Value D4	Exp Value J4	E4	IonScore E4	Exp Value E4	F4	IonScore F4	Exp Value F4	# Missed Cleavages
	VDGEITTICLK	1	1	1	Q6ZSC3		1191.63	0	0	0	0	1.44957e+07	0	0	0	0	0																									Medium	20.74	0.134512				0
P07477	Trypsin-1 OS=Homo sapiens GN=PRSS1 PE=1 SV=1 - [TRY1_HUMAN]	8.1	3	1	1	2	0	0	0	0	0	0	1.39622e+09	0	1.14952e+09	0																									26.32	8.1	1	1					0
	Sequence	# PSMs	# Proteins	# Protein Groups	Protein Group Accessions	Modifications	MH+ [Da]	A2: Area	B2: Area	C2: Area	D2: Area	E2: Area	F2: Area	G2: Area	H2: Area	I2: Area	J2: Area	A4	G4	IonScore A4	IonScore G4	Exp Value A4	Exp Value G4	B4	H4	IonScore B4	IonScore H4	Exp Value B4	Exp Value H4	C4	I4	IonScore C4	IonScore I4	Exp Value C4	Exp Value I4	D4	J4	IonScore D4	IonScore J4	Exp Value D4	Exp Value J4	E4	IonScore E4	Exp Value E4	F4	IonScore F4	Exp Value F4	# Missed Cleavages
	LGEHNIEVLEGNEQFINAAK	2	3	1	P07477		2225.11	0	0	0	0	0	0	1.39622e+09	0	1.14952e+09	0		Medium		26.32		0.075254								Medium		23.08		0.156961													0
Q12912	Lymphoid-restricted membrane protein OS=Homo sapiens GN=LRMP PE=1 SV=3 - [LRMP_HUMAN]	1.44	1	1	1	1	0	0	0	0	0	0	0	0	0	0																									0	1.44	1	1
	Sequence	# PSMs	# Proteins	# Protein Groups	Protein Group Accessions	Modifications	MH+ [Da]	A2: Area	B2: Area	C2: Area	D2: Area	E2: Area	F2: Area	G2: Area	H2: Area	I2: Area	J2: Area	A4	G4	IonScore A4	IonScore G4	Exp Value A4	Exp Value G4	B4	H4	IonScore B4	IonScore H4	Exp Value B4	Exp Value H4	C4	I4	IonScore C4	IonScore I4	Exp Value C4	Exp Value I4	D4	J4	IonScore D4	IonScore J4	Exp Value D4	Exp Value J4	E4	IonScore E4	Exp Value E4	F4	IonScore F4	Exp Value F4	# Missed Cleavages
	VTIASLPR	1	1	1	Q12912		856.528	0	0	0	0	0	0	0	0	0	0		Medium		20.76		0.0604411																									0
Q96TA2	ATP-dependent zinc metalloprotease YME1L1 OS=Homo sapiens GN=YME1L1 PE=1 SV=2 - [YMEL1_HUMAN]	1.81	1	1	1	1	0	0	0	0	0	0	0	0	1.17917e+06	0																																	0
	Sequence	# PSMs	# Proteins	# Protein Groups	Protein Group Accessions	Modifications	MH+ [Da]	A2: Area	B2: Area	C2: Area	D2: Area	E2: Area	F2: Area	G2: Area	H2: Area	I2: Area	J2: Area	A4	G4	IonScore A4	IonScore G4	Exp Value A4	Exp Value G4	B4	H4	IonScore B4	IonScore H4	Exp Value B4	Exp Value H4	C4	I4	IonScore C4	IonScore I4	Exp Value C4	Exp Value I4	D4	J4	IonScore D4	IonScore J4	Exp Value D4	Exp Value J4	E4	IonScore E4	Exp Value E4	F4	IonScore F4	Exp Value F4	# Missed Cleavages
	DRGSDVESLDKLMK	1	1	1	Q96TA2	M13(Oxidation)	1608.79	0	0	0	0	0	0	0	0	1.17917e+06	0														Medium		23.5		0.0873266													2
Q8WWZ7	ATP-binding cassette sub-family A member 5 OS=Homo sapiens GN=ABCA5 PE=2 SV=2 - [ABCA5_HUMAN]	0.43	1	1	1	1	0	0	0	0	0	0	0	0	304955	0																																	0
	Sequence	# PSMs	# Proteins	# Protein Groups	Protein Group Accessions	Modifications	MH+ [Da]	A2: Area	B2: Area	C2: Area	D2: Area	E2: Area	F2: Area	G2: Area	H2: Area	I2: Area	J2: Area	A4	G4	IonScore A4	IonScore G4	Exp Value A4	Exp Value G4	B4	H4	IonScore B4	IonScore H4	Exp Value B4	Exp Value H4	C4	I4	IonScore C4	IonScore I4	Exp Value C4	Exp Value I4	D4	J4	IonScore D4	IonScore J4	Exp Value D4	Exp Value J4	E4	IonScore E4	Exp Value E4	F4	IonScore F4	Exp Value F4	# Missed Cleavages
	ISWKNVR	1	1	1	Q8WWZ7		902.52	0	0	0	0	0	0	0	0	304955	0														Medium		23.24		0.0462386													1
Q96PV6	Leukocyte receptor cluster member 8 OS=Homo sapiens GN=LENG8 PE=1 SV=2 - [LENG8_HUMAN]	0.77	1	1	1	1	0	0	0	0	0	0	0	0	1.45057e+06	0																																	0
	Sequence	# PSMs	# Proteins	# Protein Groups	Protein Group Accessions	Modifications	MH+ [Da]	A2: Area	B2: Area	C2: Area	D2: Area	E2: Area	F2: Area	G2: Area	H2: Area	I2: Area	J2: Area	A4	G4	IonScore A4	IonScore G4	Exp Value A4	Exp Value G4	B4	H4	IonScore B4	IonScore H4	Exp Value B4	Exp Value H4	C4	I4	IonScore C4	IonScore I4	Exp Value C4	Exp Value I4	D4	J4	IonScore D4	IonScore J4	Exp Value D4	Exp Value J4	E4	IonScore E4	Exp Value E4	F4	IonScore F4	Exp Value F4	# Missed Cleavages
	EVLQAR	1	1	1	Q96PV6		715.41	0	0	0	0	0	0	0	0	1.45057e+06	0														Medium		21.04		0.107825													0
[truncated: 10 more columns]

## Sheet: Search summary
Search report summary of file(s):
- Y:\users\Alexandra_primeXS\Samples 2014\pd searches\140318_S_ALEX_01_01_C1_2h_1_10.msf
- Y:\users\Alexandra_primeXS\Samples 2014\pd searches\15min_1_100\140321_S_ALEX_01_01_C1_15min_1_100.msf
- Y:\users\Alexandra_primeXS\Samples 2014\pd searches\140318_S_ALEX_02_01_B1_1_2h_1_10.msf
- Y:\users\Alexandra_primeXS\Samples 2014\pd searches\15min_1_100\140321_S_ALEX_01_01_B1_1_15min_1_100.msf
- Y:\users\Alexandra_primeXS\Samples 2014\pd searches\140318_S_ALEX_03_01_B1_2_2h_1_10.msf
- Y:\users\Alexandra_primeXS\Samples 2014\pd searches\15min_1_100\140321_S_ALEX_03_01_B1_2_15min_1_100.msf
- Y:\users\Alexandra_primeXS\Samples 2014\pd searches\140318_S_ALEX_04_01_B1_3_2h_1_10.msf
- Y:\users\Alexandra_primeXS\Samples 2014\pd searches\15min_1_100\140321_S_ALEX_04_01_B1_3_15min_1_100.msf
- Y:\users\Alexandra_primeXS\Samples 2014\pd searches\140318_S_ALEX_05_01_B1_4_2h_1_10.msf
- Y:\users\Alexandra_primeXS\Samples 2014\pd searches\15min_1_100\140321_S_ALEX_05_01_B1_4_15min_1_100.msf
Created with Discoverer version: 1.4.1.14
================================================================================
Number of filtered/unfiltered result items:
- 38/48 protein group(s)
- 175/197 merged protein(s)
- 174/751 peptide(s)
- 686/2015 PSM(s)
- 13028/13028 search input(s)
================================================================================
Peptide Grouping Options
- Show peptide groups: True
- Group peptides by: Mass and Sequence
Protein Grouping Options
- Enable protein grouping: True
- Consider leucine and isoleucine as equal: True
- Consider only PSMs with confidence at least: Medium
- Consider only PSMs with delta Cn better than: 0.15
- Apply strict maximum parsimony principle: True
No filters applied for data reduction
Result filters:
- Peptide Rank (Maximum rank: 1)
#NAME?
================================================================================
Summary of file Y:\users\Alexandra_primeXS\Samples 2014\pd searches\140318_S_ALEX_01_01_C1_2h_1_10.msf
Workflow created with Discoverer version: 1.4.0.288 (DBVersion:79)
================================================================================
Search name: 140318_S_ALEX_01_01_C1
Search description: -
Search date: 03/19/2014 10:47:59
================================================================================
The pipeline tree:
------------------
|-(0) Spectrum Files
|-(1) Event Detector
|-(2) Precursor Ions Area Detector
|-(3) Spectrum Selector
|-(4) Mascot
|-(5) Target Decoy PSM Validator
------------------------------------------------------------------------------
Processing node 0: Spectrum Files
------------------------------------------------------------------------------
Input Data:
-----------------------------
File Name(s): C:\Analysis\ALEX\140318_S_ALEX_01_01_C1.RAW
------------------------------------------------------------------------------
Processing node 1: Event Detector
------------------------------------------------------------------------------
1. General Settings:
-----------------------------
Mass Precision: 2 ppm
S/N Threshold: 1
------------------------------------------------------------------------------
Processing node 2: Precursor Ions Area Detector
------------------------------------------------------------------------------
------------------------------------------------------------------------------
Processing node 3: Spectrum Selector
------------------------------------------------------------------------------
1. General Settings:
-----------------------------
Precursor Selection: Use MS1 Precursor
Use New Precursor Reevaluation: True
2. Spectrum Properties Filter:
-----------------------------
Lower RT Limit: 0
Upper RT Limit: 0
First Scan: 0
Last Scan: 0
Lowest Charge State: 0
Highest Charge State: 0
Min. Precursor Mass: 350 Da
Max. Precursor Mass: 5000 Da
Total Intensity Threshold: 0
Minimum Peak Count: 1
3. Scan Event Filters:
-----------------------------
Mass Analyzer: Is ITMS
MS Order: Is MS2
Activation Type: Is CID
Min. Collision Energy: 0
Max. Collision Energy: 1000
Scan Type: Is Full
Ionization Source: Is Nanospray
Polarity Mode: Is +
4. Peak Filters:
-----------------------------
S/N Threshold (FT-only): 3
5. Replacements for Unrecognized Properties:
-----------------------------
Unrecognized Charge Replacements: Automatic
Unrecognized Mass Analyzer Replacements: ITMS
Unrecognized MS Order Replacements: MS2
Unrecognized Activation Type Replacements: CID
Unrecognized Polarity Replacements: +
6. Just for Testing:
-----------------------------
Precursor Clipping Range Before: 2.5 Da
Precursor Clipping Range After: 5.5 Da
------------------------------------------------------------------------------
Processing node 4: Mascot
------------------------------------------------------------------------------
1. Input Data:
-----------------------------
Protein Database: SP_Human
Enzyme Name: Trypsin
Maximum Missed Cleavage Sites: 6
Instrument: Default
Taxonomy: All entries
1.1 Peptide Scoring Options:
-----------------------------
Peptide Cut Off Score: 10
Peptide Without Protein Cut Off Score: 5
1.2 Protein Scoring Options:
-----------------------------
Use MudPIT Scoring: Automatic
Protein Relevance Threshold: 20
Protein Relevance Factor: 1
2. Tolerances:
-----------------------------
Precursor Mass Tolerance: 7 ppm
Fragment Mass Tolerance: 0.5 Da
Use Average Precursor Mass: False
4. Dynamic Modifications:
-----------------------------
1. Dynamic Modification: Oxidation (M)
2. Dynamic Modification: Acetyl (Protein N-term)
6. Dynamic Modification: NVP (K)
------------------------------------------------------------------------------
Processing node 5: Target Decoy PSM Validator
------------------------------------------------------------------------------
1. Decoy Database Search:
-----------------------------
Target FDR (Strict): 0.01
Target FDR (Relaxed): 0.05
================================================================================
Further information:
Mascot (4):
- Fasta database information: FASTA db: sp_human_2014a.fasta
Version: 2.4
Number of sequences: 20872
Number of sequences after taxonomy: 20872
Taxonomy:
Enzyme:
Number of queries: 2082
- MudPitScoring: True
================================================================================
Processing details:
2014-03-19 11:05:00	(4):Mascot:	Total search time was 46.7 s.
2014-03-19 11:05:00	(2):Precursor Ions Area Detector:	Whole quantification took 5.1 s.
2014-03-19 11:05:00	(2):Precursor Ions Area Detector:	Storing 172 remaining single precursor patterns ...
2014-03-19 11:05:00	(2):Precursor Ions Area Detector:	Storing 0 precursor ion quantification results ...
2014-03-19 11:05:00	(2):Precursor Ions Area Detector:	Storing 0 peptide verification results ...
2014-03-19 11:05:00	(2):Precursor Ions Area Detector:	Start verification of peptides identified from Mascot
2014-03-19 11:05:00	(2):Precursor Ions Area Detector:	Start quantification for file: 140318_S_ALEX_01_01_C1.RAW ...
2014-03-19 11:05:00	(4):Mascot:	Search completed
2014-03-19 11:05:00	(4):Mascot:	135 protein(s) + 14 decoy proteins scored and inserted into result file in 0.6 s.
2014-03-19 11:05:00	(4):Mascot:	135 protein(s) scored
2014-03-19 11:05:00	(4):Mascot:	Search result finalization started.
2014-03-19 11:05:00	(5):Target Decoy PSM Validator:	Start calculating relaxed False Discovery Rate
2014-03-19 11:05:00	(5):Target Decoy PSM Validator:	Start calculating strict False Discovery Rate
2014-03-19 11:05:00	(5):Target Decoy PSM Validator:	Evaluating peptides of Mascot (4) started
2014-03-19 11:05:00	(4):Mascot:	Used mascot server http://mascot.linux.crg.es/mascot/ with Mascot version 2.4.1
2014-03-19 11:05:00	(4):Mascot:	Sending 1166 peptide hits (5178 peptides) to result file
2014-03-19 11:05:00	(4):Mascot:	Sending 1130 decoy peptide hits (5012 peptides) to result file
2014-03-19 11:05:00	(4):Mascot:	Reading decoy results
2014-03-19 11:05:00	(4):Mascot:	Start translating results
2014-03-19 11:05:00	(4):Mascot:	Start mapping modifications
2014-03-19 11:05:00	(4):Mascot:	Received 169 proteins from Mascot server
2014-03-19 11:05:00	(4):Mascot:	Start mapping 169 proteins
2014-03-19 11:05:00	(4):Mascot:	Start parsing results
2014-03-19 11:05:00	(4):Mascot:	Received Mascot result file (filename=../../../../../../mascot/data//20140319/F003928.dat)
2014-03-19 11:04:00	(4):Mascot:	Mascot Server completed
2014-03-19 11:04:00	(4):Mascot:	Mascot result on server (filename=../../../../../../mascot/data//20140319/F003928.dat)
2014-03-19 11:04:00	(4):Mascot:	Start searching 2082 spectra
2014-03-19 11:04:00	(4):Mascot:	Use mascot server http://mascot.linux.crg.es/mascot/ with Mascot version 2.4.1
2014-03-19 11:03:00	(3):Spectrum Selector:	Reading from File 1 of 1:C:\Analysis\ALEX\140318_S_ALEX_01_01_C1.RAW (4413 spectra total)
2014-03-19 11:03:00	(1):Event Detector:	All 1 files processed in 2 min 53 s
2014-03-19 11:03:00	(1):Event Detector:	Event proccessing finished after 2 min 44 s.
2014-03-19 11:01:00	(1):Event Detector:	Start Event Processing on: 140318_S_ALEX_01_01_C1.RAW with scan filter: FTMS + p NSI Full ms [200.00-2000.00]
================================================================================
Summary of file Y:\users\Alexandra_primeXS\Samples 2014\pd searches\15min_1_100\140321_S_ALEX_01_01_C1_15min_1_100.msf
Workflow created with Discoverer version: 1.4.1.14 (DBVersion:79)
================================================================================
Search name: 140321_S_ALEX_01_01_C1
Search description: -
Search date: 03/27/2014 16:29:01
================================================================================
The pipeline tree:
------------------
|-(0) Spectrum Files
|-(1) Event Detector
|-(2) Precursor Ions Area Detector
|-(3) Spectrum Selector
|-(4) Mascot
|-(5) Target Decoy PSM Validator
------------------------------------------------------------------------------
Processing node 0: Spectrum Files
------------------------------------------------------------------------------
Input Data:
-----------------------------
File Name(s): \DiscovererDaemon\SpectrumFiles\histone 3_20140327\140321_S_ALEX_01_01_C1.RAW
------------------------------------------------------------------------------
Processing node 1: Event Detector
------------------------------------------------------------------------------
1. General Settings:
-----------------------------
Mass Precision: 2 ppm
S/N Threshold: 1
------------------------------------------------------------------------------
Processing node 2: Precursor Ions Area Detector
------------------------------------------------------------------------------
------------------------------------------------------------------------------
Processing node 3: Spectrum Selector
------------------------------------------------------------------------------
1. General Settings:
-----------------------------
Precursor Selection: Use MS1 Precursor
Use New Precursor Reevaluation: True
2. Spectrum Properties Filter:
-----------------------------
Lower RT Limit: 0
Upper RT Limit: 0
First Scan: 0
Last Scan: 0
Lowest Charge State: 0
Highest Charge State: 0
Min. Precursor Mass: 350 Da
Max. Precursor Mass: 5000 Da
Total Intensity Threshold: 0
Minimum Peak Count: 1
3. Scan Event Filters:
-----------------------------
Mass Analyzer: Is ITMS
MS Order: Is MS2
Activation Type: Is CID
Min. Collision Energy: 0
Max. Collision Energy: 1000
Scan Type: Is Full
Ionization Source: Is Nanospray
Polarity Mode: Is +
4. Peak Filters:
-----------------------------
S/N Threshold (FT-only): 3
5. Replacements for Unrecognized Properties:
-----------------------------
Unrecognized Charge Replacements: Automatic
Unrecognized Mass Analyzer Replacements: ITMS
Unrecognized MS Order Replacements: MS2
Unrecognized Activation Type Replacements: CID
Unrecognized Polarity Replacements: +
6. Just for Testing:
-----------------------------
Precursor Clipping Range Before: 2.5 Da
Precursor Clipping Range After: 5.5 Da
------------------------------------------------------------------------------
Processing node 4: Mascot
------------------------------------------------------------------------------
1. Input Data:
-----------------------------
Protein Database: SP_Human
Enzyme Name: Trypsin
Maximum Missed Cleavage Sites: 6
Instrument: Default
Taxonomy: All entries
1.1 Peptide Scoring Options:
-----------------------------
Peptide Cut Off Score: 10
Peptide Without Protein Cut Off Score: 5
1.2 Protein Scoring Options:
-----------------------------
Use MudPIT Scoring: Automatic
Protein Relevance Threshold: 20
Protein Relevance Factor: 1
2. Tolerances:
-----------------------------
Precursor Mass Tolerance: 7 ppm
Fragment Mass Tolerance: 0.5 Da
Use Average Precursor Mass: False
4. Dynamic Modifications:
-----------------------------
1. Dynamic Modification: Oxidation (M)
2. Dynamic Modification: Acetyl (Protein N-term)
6. Dynamic Modification: NVP (K)
------------------------------------------------------------------------------
Processing node 5: Target Decoy PSM Validator
------------------------------------------------------------------------------
1. Decoy Database Search:
-----------------------------
Target FDR (Strict): 0.01
Target FDR (Relaxed): 0.05
================================================================================
Further information:
Mascot (4):
- Fasta database information: FASTA db: sp_human_2014a.fasta
Version: 2.4
Number of sequences: 20872
Number of sequences after taxonomy: 20872
Taxonomy:
Enzyme:
Number of queries: 426
- MudPitScoring: True
================================================================================
Processing details:
2014-03-27 16:33:00	(4):Mascot:	Total search time was 17.7 s.
2014-03-27 16:33:00	(2):Precursor Ions Area Detector:	Whole quantification took 2.3 s.
2014-03-27 16:33:00	(2):Precursor Ions Area Detector:	Storing 32 remaining single precursor patterns ...
2014-03-27 16:33:00	(2):Precursor Ions Area Detector:	Storing 0 precursor ion quantification results ...
2014-03-27 16:33:00	(2):Precursor Ions Area Detector:	Storing 0 peptide verification results ...
2014-03-27 16:33:00	(2):Precursor Ions Area Detector:	Start verification of peptides identified from Mascot
2014-03-27 16:33:00	(2):Precursor Ions Area Detector:	Start quantification for file: 140321_S_ALEX_01_01_C1.RAW ...
2014-03-27 16:33:00	(4):Mascot:	Search completed
2014-03-27 16:33:00	(4):Mascot:	24 protein(s) + 1 decoy proteins scored and inserted into result file in 0.4 s.
2014-03-27 16:33:00	(4):Mascot:	24 protein(s) scored
2014-03-27 16:33:00	(4):Mascot:	Search result finalization started.
2014-03-27 16:33:00	(5):Target Decoy PSM Validator:	Start calculating relaxed False Discovery Rate
2014-03-27 16:33:00	(5):Target Decoy PSM Validator:	Start calculating strict False Discovery Rate
2014-03-27 16:33:00	(5):Target Decoy PSM Validator:	Evaluating peptides of Mascot (4) started
2014-03-27 16:33:00	(4):Mascot:	Used mascot server http://mascot.linux.crg.es/mascot/ with Mascot version 2.4.1
2014-03-27 16:33:00	(4):Mascot:	Sending 119 peptide hits (596 peptides) to result file
2014-03-27 16:33:00	(4):Mascot:	Sending 111 decoy peptide hits (560 peptides) to result file
2014-03-27 16:33:00	(4):Mascot:	Reading decoy results
2014-03-27 16:33:00	(4):Mascot:	Start translating results
2014-03-27 16:33:00	(4):Mascot:	Start mapping modifications
2014-03-27 16:33:00	(4):Mascot:	Received 27 proteins from Mascot server
2014-03-27 16:33:00	(4):Mascot:	Start mapping 27 proteins
2014-03-27 16:33:00	(4):Mascot:	Start parsing results
2014-03-27 16:33:00	(4):Mascot:	Received Mascot result file (filename=../../../../../../mascot/data//20140327/F004132.dat)
2014-03-27 16:33:00	(4):Mascot:	Mascot Server completed
2014-03-27 16:33:00	(4):Mascot:	Start searching 426 spectra
2014-03-27 16:33:00	(4):Mascot:	Use mascot server http://mascot.linux.crg.es/mascot/ with Mascot version 2.4.1
2014-03-27 16:33:00	(3):Spectrum Selector:	Reading from File 1 of 1:\DiscovererDaemon\SpectrumFiles\histone 3_20140327\140321_S_ALEX_01_01_C1.RAW (2946 spectra total)
2014-03-27 16:33:00	(1):Event Detector:	All 1 files processed in 1 min 39 s
2014-03-27 16:33:00	(1):Event Detector:	Event proccessing finished after 1 min 37 s.
2014-03-27 16:31:00	(1):Event Detector:	Start Event Processing on: 140321_S_ALEX_01_01_C1.RAW with scan filter: FTMS + p NSI Full ms [200.00-2000.00]
================================================================================
Summary of file Y:\users\Alexandra_primeXS\Samples 2014\pd searches\140318_S_ALEX_02_01_B1_1_2h_1_10.msf
Workflow created with Discoverer version: 1.4.0.288 (DBVersion:79)
================================================================================
Search name: 140318_S_ALEX_02_01_B1_1
Search description: -
Search date: 03/19/2014 10:48:07
================================================================================
The pipeline tree:
------------------
|-(0) Spectrum Files
|-(1) Event Detector
|-(2) Precursor Ions Area Detector
|-(3) Spectrum Selector
|-(4) Mascot
|-(5) Target Decoy PSM Validator
------------------------------------------------------------------------------
Processing node 0: Spectrum Files
------------------------------------------------------------------------------
Input Data:
-----------------------------
File Name(s): C:\Analysis\ALEX\140318_S_ALEX_02_01_B1_1.RAW
------------------------------------------------------------------------------
Processing node 1: Event Detector
------------------------------------------------------------------------------
1. General Settings:
-----------------------------
Mass Precision: 2 ppm
S/N Threshold: 1
------------------------------------------------------------------------------
Processing node 2: Precursor Ions Area Detector
------------------------------------------------------------------------------
------------------------------------------------------------------------------
Processing node 3: Spectrum Selector
------------------------------------------------------------------------------
1. General Settings:
-----------------------------
Precursor Selection: Use MS1 Precursor
Use New Precursor Reevaluation: True
2. Spectrum Properties Filter:
-----------------------------
Lower RT Limit: 0
Upper RT Limit: 0
First Scan: 0
Last Scan: 0
Lowest Charge State: 0
Highest Charge State: 0
Min. Precursor Mass: 350 Da
Max. Precursor Mass: 5000 Da
Total Intensity Threshold: 0
Minimum Peak Count: 1
3. Scan Event Filters:
-----------------------------
Mass Analyzer: Is ITMS
MS Order: Is MS2
Activation Type: Is CID
Min. Collision Energy: 0
Max. Collision Energy: 1000
Scan Type: Is Full
Ionization Source: Is Nanospray
Polarity Mode: Is +
4. Peak Filters:
-----------------------------
S/N Threshold (FT-only): 3
5. Replacements for Unrecognized Properties:
-----------------------------
Unrecognized Charge Replacements: Automatic
Unrecognized Mass Analyzer Replacements: ITMS
Unrecognized MS Order Replacements: MS2
Unrecognized Activation Type Replacements: CID
Unrecognized Polarity Replacements: +
6. Just for Testing:
-----------------------------
Precursor Clipping Range Before: 2.5 Da
Precursor Clipping Range After: 5.5 Da
------------------------------------------------------------------------------
Processing node 4: Mascot
------------------------------------------------------------------------------
1. Input Data:
-----------------------------
Protein Database: SP_Human
Enzyme Name: Trypsin
Maximum Missed Cleavage Sites: 6
Instrument: Default
Taxonomy: All entries
1.1 Peptide Scoring Options:
-----------------------------
Peptide Cut Off Score: 10
Peptide Without Protein Cut Off Score: 5
1.2 Protein Scoring Options:
-----------------------------
Use MudPIT Scoring: Automatic
Protein Relevance Threshold: 20
Protein Relevance Factor: 1
2. Tolerances:
-----------------------------
Precursor Mass Tolerance: 7 ppm
Fragment Mass Tolerance: 0.5 Da
Use Average Precursor Mass: False
4. Dynamic Modifications:
-----------------------------
1. Dynamic Modification: Oxidation (M)
2. Dynamic Modification: Acetyl (Protein N-term)
6. Dynamic Modification: NVP (K)
------------------------------------------------------------------------------
Processing node 5: Target Decoy PSM Validator
------------------------------------------------------------------------------
1. Decoy Database Search:
-----------------------------
Target FDR (Strict): 0.01
Target FDR (Relaxed): 0.05
================================================================================
Further information:
Mascot (4):
- Fasta database information: FASTA db: sp_human_2014a.fasta
Version: 2.4
Number of sequences: 20872
Number of sequences after taxonomy: 20872
Taxonomy:
Enzyme:
Number of queries: 2597
- MudPitScoring: True
================================================================================
Processing details:
2014-03-19 11:09:00	(4):Mascot:	Total search time was 48.3 s.
2014-03-19 11:09:00	(2):Precursor Ions Area Detector:	Whole quantification took 5.4 s.
2014-03-19 11:09:00	(2):Precursor Ions Area Detector:	Storing 230 remaining single precursor patterns ...
2014-03-19 11:09:00	(2):Precursor Ions Area Detector:	Storing 0 precursor ion quantification results ...
2014-03-19 11:09:00	(2):Precursor Ions Area Detector:	Storing 0 peptide verification results ...
2014-03-19 11:09:00	(2):Precursor Ions Area Detector:	Start verification of peptides identified from Mascot
2014-03-19 11:09:00	(2):Precursor Ions Area Detector:	Start quantification for file: 140318_S_ALEX_02_01_B1_1.RAW ...
2014-03-19 11:09:00	(4):Mascot:	Search completed
2014-03-19 11:09:00	(4):Mascot:	108 protein(s) + 21 decoy proteins scored and inserted into result file in 0.6 s.
2014-03-19 11:09:00	(4):Mascot:	108 protein(s) scored
2014-03-19 11:09:00	(4):Mascot:	Search result finalization started.
2014-03-19 11:09:00	(5):Target Decoy PSM Validator:	Start calculating relaxed False Discovery Rate
2014-03-19 11:09:00	(5):Target Decoy PSM Validator:	Start calculating strict False Discovery Rate
2014-03-19 11:09:00	(5):Target Decoy PSM Validator:	Evaluating peptides of Mascot (4) started
2014-03-19 11:09:00	(4):Mascot:	Used mascot server http://mascot.linux.crg.es/mascot/ with Mascot version 2.4.1
2014-03-19 11:09:00	(4):Mascot:	Sending 1415 peptide hits (6131 peptides) to result file
2014-03-19 11:09:00	(4):Mascot:	Sending 1350 decoy peptide hits (5915 peptides) to result file
2014-03-19 11:09:00	(4):Mascot:	Reading decoy results
2014-03-19 11:09:00	(4):Mascot:	Start translating results
2014-03-19 11:09:00	(4):Mascot:	Start mapping modifications
2014-03-19 11:09:00	(4):Mascot:	Received 136 proteins from Mascot server
2014-03-19 11:09:00	(4):Mascot:	Start mapping 136 proteins
2014-03-19 11:09:00	(4):Mascot:	Start parsing results
2014-03-19 11:09:00	(4):Mascot:	Received Mascot result file (filename=../../../../../../mascot/data//20140319/F003929.dat)
2014-03-19 11:09:00	(4):Mascot:	Mascot Server completed
2014-03-19 11:09:00	(4):Mascot:	Mascot result on server (filename=../../../../../../mascot/data//20140319/F003929.dat)
2014-03-19 11:08:00	(4):Mascot:	Start searching 2597 spectra
2014-03-19 11:08:00	(4):Mascot:	Use mascot server http://mascot.linux.crg.es/mascot/ with Mascot version 2.4.1
2014-03-19 11:08:00	(3):Spectrum Selector:	Reading from File 1 of 1:C:\Analysis\ALEX\140318_S_ALEX_02_01_B1_1.RAW (4827 spectra total)
2014-03-19 11:08:00	(1):Event Detector:	All 1 files processed in 2 min 44 s
2014-03-19 11:08:00	(1):Event Detector:	Event proccessing finished after 2 min 40 s.
2014-03-19 11:05:00	(1):Event Detector:	Start Event Processing on: 140318_S_ALEX_02_01_B1_1.RAW with scan filter: FTMS + p NSI Full ms [200.00-2000.00]
================================================================================
Summary of file Y:\users\Alexandra_primeXS\Samples 2014\pd searches\15min_1_100\140321_S_ALEX_01_01_B1_1_15min_1_100.msf
Workflow created with Discoverer version: 1.4.1.14 (DBVersion:79)
================================================================================
Search name: 140321_S_ALEX_01_01_B1_1
Search description: -
Search date: 03/27/2014 16:28:38
================================================================================
The pipeline tree:
------------------
|-(0) Spectrum Files
|-(1) Event Detector
|-(2) Precursor Ions Area Detector
|-(3) Spectrum Selector
|-(4) Mascot
|-(5) Target Decoy PSM Validator
------------------------------------------------------------------------------
Processing node 0: Spectrum Files
------------------------------------------------------------------------------
Input Data:
-----------------------------
File Name(s): \DiscovererDaemon\SpectrumFiles\histone 3_20140327\140321_S_ALEX_01_01_B1_1.RAW
------------------------------------------------------------------------------
Processing node 1: Event Detector
------------------------------------------------------------------------------
1. General Settings:
-----------------------------
Mass Precision: 2 ppm
S/N Threshold: 1
------------------------------------------------------------------------------
Processing node 2: Precursor Ions Area Detector
------------------------------------------------------------------------------
------------------------------------------------------------------------------
Processing node 3: Spectrum Selector
------------------------------------------------------------------------------
1. General Settings:
-----------------------------
Precursor Selection: Use MS1 Precursor
Use New Precursor Reevaluation: True
2. Spectrum Properties Filter:
-----------------------------
Lower RT Limit: 0
Upper RT Limit: 0
First Scan: 0
Last Scan: 0
Lowest Charge State: 0
Highest Charge State: 0
Min. Precursor Mass: 350 Da
Max. Precursor Mass: 5000 Da
Total Intensity Threshold: 0
Minimum Peak Count: 1
3. Scan Event Filters:
-----------------------------
Mass Analyzer: Is ITMS
MS Order: Is MS2
Activation Type: Is CID
Min. Collision Energy: 0
Max. Collision Energy: 1000
Scan Type: Is Full
Ionization Source: Is Nanospray
Polarity Mode: Is +
4. Peak Filters:
-----------------------------
S/N Threshold (FT-only): 3
5. Replacements for Unrecognized Properties:
-----------------------------
Unrecognized Charge Replacements: Automatic
Unrecognized Mass Analyzer Replacements: ITMS
Unrecognized MS Order Replacements: MS2
Unrecognized Activation Type Replacements: CID
Unrecognized Polarity Replacements: +
6. Just for Testing:
-----------------------------
Precursor Clipping Range Before: 2.5 Da
Precursor Clipping Range After: 5.5 Da
------------------------------------------------------------------------------
Processing node 4: Mascot
------------------------------------------------------------------------------
1. Input Data:
-----------------------------
Protein Database: SP_Human
Enzyme Name: Trypsin
Maximum Missed Cleavage Sites: 6
Instrument: Default
Taxonomy: All entries
1.1 Peptide Scoring Options:
-----------------------------
Peptide Cut Off Score: 10
Peptide Without Protein Cut Off Score: 5
1.2 Protein Scoring Options:
-----------------------------
Use MudPIT Scoring: Automatic
Protein Relevance Threshold: 20
Protein Relevance Factor: 1
2. Tolerances:
-----------------------------
Precursor Mass Tolerance: 7 ppm
Fragment Mass Tolerance: 0.5 Da
Use Average Precursor Mass: False
4. Dynamic Modifications:
-----------------------------
1. Dynamic Modification: Oxidation (M)
2. Dynamic Modification: Acetyl (Protein N-term)
6. Dynamic Modification: NVP (K)
------------------------------------------------------------------------------
Processing node 5: Target Decoy PSM Validator
------------------------------------------------------------------------------
1. Decoy Database Search:
-----------------------------
Target FDR (Strict): 0.01
Target FDR (Relaxed): 0.05
================================================================================
Further information:
Mascot (4):
- Fasta database information: FASTA db: sp_human_2014a.fasta
Version: 2.4
Number of sequences: 20872
Number of sequences after taxonomy: 20872
Taxonomy:
Enzyme:
Number of queries: 489
- MudPitScoring: True
================================================================================
Processing details:
2014-03-27 16:31:00	(4):Mascot:	Total search time was 18.2 s.
2014-03-27 16:31:00	(2):Precursor Ions Area Detector:	Whole quantification took 2.3 s.
2014-03-27 16:31:00	(2):Precursor Ions Area Detector:	Storing 26 remaining single precursor patterns ...
2014-03-27 16:31:00	(2):Precursor Ions Area Detector:	Storing 0 precursor ion quantification results ...
2014-03-27 16:31:00	(2):Precursor Ions Area Detector:	Storing 0 peptide verification results ...
2014-03-27 16:31:00	(2):Precursor Ions Area Detector:	Start verification of peptides identified from Mascot
2014-03-27 16:31:00	(2):Precursor Ions Area Detector:	Start quantification for file: 140321_S_ALEX_01_01_B1_1.RAW ...
2014-03-27 16:31:00	(4):Mascot:	Search completed
2014-03-27 16:31:00	(4):Mascot:	12 protein(s) + 2 decoy proteins scored and inserted into result file in 0.4 s.
2014-03-27 16:31:00	(4):Mascot:	12 protein(s) scored
2014-03-27 16:31:00	(4):Mascot:	Search result finalization started.
2014-03-27 16:31:00	(5):Target Decoy PSM Validator:	Start calculating relaxed False Discovery Rate
2014-03-27 16:31:00	(5):Target Decoy PSM Validator:	Start calculating strict False Discovery Rate
2014-03-27 16:31:00	(5):Target Decoy PSM Validator:	Evaluating peptides of Mascot (4) started
2014-03-27 16:31:00	(4):Mascot:	Used mascot server http://mascot.linux.crg.es/mascot/ with Mascot version 2.4.1
2014-03-27 16:31:00	(4):Mascot:	Sending 131 peptide hits (501 peptides) to result file
2014-03-27 16:31:00	(4):Mascot:	Sending 128 decoy peptide hits (520 peptides) to result file
2014-03-27 16:31:00	(4):Mascot:	Reading decoy results
2014-03-27 16:31:00	(4):Mascot:	Start translating results
2014-03-27 16:31:00	(4):Mascot:	Start mapping modifications
2014-03-27 16:31:00	(4):Mascot:	Received 15 proteins from Mascot server
2014-03-27 16:31:00	(4):Mascot:	Start mapping 15 proteins
2014-03-27 16:31:00	(4):Mascot:	Start parsing results
2014-03-27 16:31:00	(4):Mascot:	Received Mascot result file (filename=../../../../../../mascot/data//20140327/F004131.dat)
2014-03-27 16:31:00	(4):Mascot:	Mascot Server completed
2014-03-27 16:31:00	(4):Mascot:	Start searching 489 spectra
2014-03-27 16:31:00	(4):Mascot:	Use mascot server http://mascot.linux.crg.es/mascot/ with Mascot version 2.4.1
2014-03-27 16:30:00	(3):Spectrum Selector:	Reading from File 1 of 1:\DiscovererDaemon\SpectrumFiles\histone 3_20140327\140321_S_ALEX_01_01_B1_1.RAW (3045 spectra total)
2014-03-27 16:30:00	(1):Event Detector:	All 1 files processed in 2 min 7 s
2014-03-27 16:30:00	(1):Event Detector:	Event proccessing finished after 2 min 5 s.
2014-03-27 16:28:00	(1):Event Detector:	Start Event Processing on: 140321_S_ALEX_01_01_B1_1.RAW with scan filter: FTMS + p NSI Full ms [200.00-2000.00]
================================================================================
Summary of file Y:\users\Alexandra_primeXS\Samples 2014\pd searches\140318_S_ALEX_03_01_B1_2_2h_1_10.msf
Workflow created with Discoverer version: 1.4.0.288 (DBVersion:79)
================================================================================
Search name: 140318_S_ALEX_03_01_B1_2
Search description: -
Search date: 03/19/2014 10:48:18
================================================================================
The pipeline tree:
------------------
|-(0) Spectrum Files
|-(1) Event Detector
|-(2) Precursor Ions Area Detector
|-(3) Spectrum Selector
|-(4) Mascot
|-(5) Target Decoy PSM Validator
------------------------------------------------------------------------------
Processing node 0: Spectrum Files
------------------------------------------------------------------------------
Input Data:
-----------------------------
File Name(s): C:\Analysis\ALEX\140318_S_ALEX_03_01_B1_2.RAW
------------------------------------------------------------------------------
Processing node 1: Event Detector
------------------------------------------------------------------------------
1. General Settings:
-----------------------------
Mass Precision: 2 ppm
S/N Threshold: 1
------------------------------------------------------------------------------
Processing node 2: Precursor Ions Area Detector
------------------------------------------------------------------------------
------------------------------------------------------------------------------
Processing node 3: Spectrum Selector
------------------------------------------------------------------------------
1. General Settings:
-----------------------------
Precursor Selection: Use MS1 Precursor
Use New Precursor Reevaluation: True
2. Spectrum Properties Filter:
-----------------------------
Lower RT Limit: 0
Upper RT Limit: 0
First Scan: 0
Last Scan: 0
Lowest Charge State: 0
Highest Charge State: 0
Min. Precursor Mass: 350 Da
Max. Precursor Mass: 5000 Da
Total Intensity Threshold: 0
Minimum Peak Count: 1
3. Scan Event Filters:
-----------------------------
Mass Analyzer: Is ITMS
MS Order: Is MS2
Activation Type: Is CID
Min. Collision Energy: 0
Max. Collision Energy: 1000
Scan Type: Is Full
Ionization Source: Is Nanospray
Polarity Mode: Is +
4. Peak Filters:
-----------------------------
S/N Threshold (FT-only): 3
5. Replacements for Unrecognized Properties:
-----------------------------
Unrecognized Charge Replacements: Automatic
Unrecognized Mass Analyzer Replacements: ITMS
Unrecognized MS Order Replacements: MS2
Unrecognized Activation Type Replacements: CID
Unrecognized Polarity Replacements: +
6. Just for Testing:
-----------------------------
Precursor Clipping Range Before: 2.5 Da
Precursor Clipping Range After: 5.5 Da
------------------------------------------------------------------------------
Processing node 4: Mascot
------------------------------------------------------------------------------
1. Input Data:
-----------------------------
Protein Database: SP_Human
Enzyme Name: Trypsin
Maximum Missed Cleavage Sites: 6
Instrument: Default
Taxonomy: All entries
1.1 Peptide Scoring Options:
-----------------------------
Peptide Cut Off Score: 10
Peptide Without Protein Cut Off Score: 5
1.2 Protein Scoring Options:
-----------------------------
Use MudPIT Scoring: Automatic
Protein Relevance Threshold: 20
Protein Relevance Factor: 1
2. Tolerances:
-----------------------------
Precursor Mass Tolerance: 7 ppm
Fragment Mass Tolerance: 0.5 Da
Use Average Precursor Mass: False
4. Dynamic Modifications:
-----------------------------
1. Dynamic Modification: Oxidation (M)
2. Dynamic Modification: Acetyl (Protein N-term)
6. Dynamic Modification: NVP (K)
------------------------------------------------------------------------------
Processing node 5: Target Decoy PSM Validator
------------------------------------------------------------------------------
1. Decoy Database Search:
-----------------------------
Target FDR (Strict): 0.01
Target FDR (Relaxed): 0.05
================================================================================
Further information:
Mascot (4):
- Fasta database information: FASTA db: sp_human_2014a.fasta
Version: 2.4
Number of sequences: 20872
Number of sequences after taxonomy: 20872
Taxonomy:
Enzyme:
Number of queries: 2144
- MudPitScoring: True
================================================================================
Processing details:
2014-03-19 11:14:00	(4):Mascot:	Total search time was 46.1 s.
2014-03-19 11:14:00	(2):Precursor Ions Area Detector:	Whole quantification took 5.3 s.
2014-03-19 11:14:00	(2):Precursor Ions Area Detector:	Storing 199 remaining single precursor patterns ...
2014-03-19 11:14:00	(2):Precursor Ions Area Detector:	Storing 0 precursor ion quantification results ...
2014-03-19 11:14:00	(2):Precursor Ions Area Detector:	Storing 0 peptide verification results ...
2014-03-19 11:14:00	(2):Precursor Ions Area Detector:	Start verification of peptides identified from Mascot
2014-03-19 11:14:00	(2):Precursor Ions Area Detector:	Start quantification for file: 140318_S_ALEX_03_01_B1_2.RAW ...
2014-03-19 11:14:00	(4):Mascot:	Search completed
2014-03-19 11:14:00	(4):Mascot:	98 protein(s) + 17 decoy proteins scored and inserted into result file in 0.6 s.
2014-03-19 11:14:00	(4):Mascot:	98 protein(s) scored
2014-03-19 11:14:00	(4):Mascot:	Search result finalization started.
2014-03-19 11:14:00	(5):Target Decoy PSM Validator:	Start calculating relaxed False Discovery Rate
2014-03-19 11:14:00	(5):Target Decoy PSM Validator:	Start calculating strict False Discovery Rate
2014-03-19 11:14:00	(5):Target Decoy PSM Validator:	Evaluating peptides of Mascot (4) started
2014-03-19 11:14:00	(4):Mascot:	Used mascot server http://mascot.linux.crg.es/mascot/ with Mascot version 2.4.1
2014-03-19 11:14:00	(4):Mascot:	Sending 1186 peptide hits (5267 peptides) to result file
2014-03-19 11:14:00	(4):Mascot:	Sending 1121 decoy peptide hits (4964 peptides) to result file
2014-03-19 11:14:00	(4):Mascot:	Reading decoy results
2014-03-19 11:14:00	(4):Mascot:	Start translating results
2014-03-19 11:14:00	(4):Mascot:	Start mapping modifications
2014-03-19 11:14:00	(4):Mascot:	Received 128 proteins from Mascot server
2014-03-19 11:14:00	(4):Mascot:	Start mapping 128 proteins
2014-03-19 11:13:00	(4):Mascot:	Start parsing results
2014-03-19 11:13:00	(4):Mascot:	Received Mascot result file (filename=../../../../../../mascot/data//20140319/F003930.dat)
2014-03-19 11:13:00	(4):Mascot:	Mascot Server completed
2014-03-19 11:13:00	(4):Mascot:	Mascot result on server (filename=../../../../../../mascot/data//20140319/F003930.dat)
2014-03-19 11:13:00	(4):Mascot:	Start searching 2144 spectra
2014-03-19 11:13:00	(4):Mascot:	Use mascot server http://mascot.linux.crg.es/mascot/ with Mascot version 2.4.1
2014-03-19 11:12:00	(3):Spectrum Selector:	Reading from File 1 of 1:C:\Analysis\ALEX\140318_S_ALEX_03_01_B1_2.RAW (4528 spectra total)
2014-03-19 11:12:00	(1):Event Detector:	All 1 files processed in 2 min 56 s
2014-03-19 11:12:00	(1):Event Detector:	Event proccessing finished after 2 min 46 s.
2014-03-19 11:09:00	(1):Event Detector:	Start Event Processing on: 140318_S_ALEX_03_01_B1_2.RAW with scan filter: FTMS + p NSI Full ms [200.00-2000.00]
================================================================================
Summary of file Y:\users\Alexandra_primeXS\Samples 2014\pd searches\15min_1_100\140321_S_ALEX_03_01_B1_2_15min_1_100.msf
Workflow created with Discoverer version: 1.4.1.14 (DBVersion:79)
================================================================================
Search name: 140321_S_ALEX_03_01_B1_2
Search description: -
Search date: 03/27/2014 16:29:18
================================================================================
The pipeline tree:
------------------
|-(0) Spectrum Files
|-(1) Event Detector
|-(2) Precursor Ions Area Detector
|-(3) Spectrum Selector
|-(4) Mascot
|-(5) Target Decoy PSM Validator
------------------------------------------------------------------------------
Processing node 0: Spectrum Files
------------------------------------------------------------------------------
Input Data:
-----------------------------
File Name(s): \DiscovererDaemon\SpectrumFiles\histone 3_20140327\140321_S_ALEX_03_01_B1_2.RAW
------------------------------------------------------------------------------
Processing node 1: Event Detector
------------------------------------------------------------------------------
1. General Settings:
-----------------------------
Mass Precision: 2 ppm
S/N Threshold: 1
------------------------------------------------------------------------------
Processing node 2: Precursor Ions Area Detector
------------------------------------------------------------------------------
------------------------------------------------------------------------------
Processing node 3: Spectrum Selector
------------------------------------------------------------------------------
1. General Settings:
-----------------------------
Precursor Selection: Use MS1 Precursor
Use New Precursor Reevaluation: True
2. Spectrum Properties Filter:
-----------------------------
Lower RT Limit: 0
Upper RT Limit: 0
First Scan: 0
Last Scan: 0
Lowest Charge State: 0
Highest Charge State: 0
Min. Precursor Mass: 350 Da
Max. Precursor Mass: 5000 Da
Total Intensity Threshold: 0
Minimum Peak Count: 1
3. Scan Event Filters:
-----------------------------
Mass Analyzer: Is ITMS
MS Order: Is MS2
Activation Type: Is CID
Min. Collision Energy: 0
Max. Collision Energy: 1000
Scan Type: Is Full
Ionization Source: Is Nanospray
Polarity Mode: Is +
4. Peak Filters:
-----------------------------
S/N Threshold (FT-only): 3
5. Replacements for Unrecognized Properties:
-----------------------------
Unrecognized Charge Replacements: Automatic
Unrecognized Mass Analyzer Replacements: ITMS
Unrecognized MS Order Replacements: MS2
Unrecognized Activation Type Replacements: CID
Unrecognized Polarity Replacements: +
6. Just for Testing:
-----------------------------
Precursor Clipping Range Before: 2.5 Da
Precursor Clipping Range After: 5.5 Da
------------------------------------------------------------------------------
Processing node 4: Mascot
------------------------------------------------------------------------------
1. Input Data:
-----------------------------
Protein Database: SP_Human
Enzyme Name: Trypsin
Maximum Missed Cleavage Sites: 6
Instrument: Default
Taxonomy: All entries
1.1 Peptide Scoring Options:
-----------------------------
Peptide Cut Off Score: 10
Peptide Without Protein Cut Off Score: 5
1.2 Protein Scoring Options:
-----------------------------
Use MudPIT Scoring: Automatic
Protein Relevance Threshold: 20
Protein Relevance Factor: 1
2. Tolerances:
-----------------------------
Precursor Mass Tolerance: 7 ppm
Fragment Mass Tolerance: 0.5 Da
Use Average Precursor Mass: False
4. Dynamic Modifications:
-----------------------------
1. Dynamic Modification: Oxidation (M)
2. Dynamic Modification: Acetyl (Protein N-term)
6. Dynamic Modification: NVP (K)
------------------------------------------------------------------------------
Processing node 5: Target Decoy PSM Validator
------------------------------------------------------------------------------
1. Decoy Database Search:
-----------------------------
Target FDR (Strict): 0.01
Target FDR (Relaxed): 0.05
================================================================================
Further information:
Mascot (4):
- Fasta database information: FASTA db: sp_human_2014a.fasta
Version: 2.4
Number of sequences: 20872
Number of sequences after taxonomy: 20872
Taxonomy:
Enzyme:
Number of queries: 410
- MudPitScoring: True
================================================================================
Processing details:
2014-03-27 16:36:00	(4):Mascot:	Total search time was 19.7 s.
2014-03-27 16:36:00	(2):Precursor Ions Area Detector:	Whole quantification took 2 s.
2014-03-27 16:36:00	(2):Precursor Ions Area Detector:	Storing 14 remaining single precursor patterns ...
2014-03-27 16:36:00	(2):Precursor Ions Area Detector:	Storing 0 precursor ion quantification results ...
2014-03-27 16:36:00	(2):Precursor Ions Area Detector:	Storing 0 peptide verification results ...
2014-03-27 16:36:00	(2):Precursor Ions Area Detector:	Start verification of peptides identified from Mascot
2014-03-27 16:36:00	(2):Precursor Ions Area Detector:	Start quantification for file: 140321_S_ALEX_03_01_B1_2.RAW ...
2014-03-27 16:36:00	(4):Mascot:	Search completed
2014-03-27 16:36:00	(4):Mascot:	3 protein(s) + 1 decoy proteins scored and inserted into result file in 0.4 s.
2014-03-27 16:36:00	(4):Mascot:	3 protein(s) scored
2014-03-27 16:36:00	(4):Mascot:	Search result finalization started.
2014-03-27 16:36:00	(5):Target Decoy PSM Validator:	Start calculating relaxed False Discovery Rate
2014-03-27 16:36:00	(5):Target Decoy PSM Validator:	Start calculating strict False Discovery Rate
2014-03-27 16:36:00	(5):Target Decoy PSM Validator:	Evaluating peptides of Mascot (4) started
2014-03-27 16:36:00	(4):Mascot:	Used mascot server http://mascot.linux.crg.es/mascot/ with Mascot version 2.4.1
2014-03-27 16:36:00	(4):Mascot:	Sending 78 peptide hits (295 peptides) to result file
2014-03-27 16:36:00	(4):Mascot:	Sending 84 decoy peptide hits (304 peptides) to result file
2014-03-27 16:36:00	(4):Mascot:	Reading decoy results
2014-03-27 16:36:00	(4):Mascot:	Start translating results
2014-03-27 16:36:00	(4):Mascot:	Start mapping modifications
2014-03-27 16:36:00	(4):Mascot:	Received 4 proteins from Mascot server
2014-03-27 16:36:00	(4):Mascot:	Start mapping 4 proteins
2014-03-27 16:36:00	(4):Mascot:	Start parsing results
2014-03-27 16:36:00	(4):Mascot:	Received Mascot result file (filename=../../../../../../mascot/data//20140327/F004133.dat)
2014-03-27 16:36:00	(4):Mascot:	Mascot Server completed
2014-03-27 16:35:00	(4):Mascot:	Start searching 410 spectra
2014-03-27 16:35:00	(4):Mascot:	Use mascot server http://mascot.linux.crg.es/mascot/ with Mascot version 2.4.1
2014-03-27 16:35:00	(3):Spectrum Selector:	Reading from File 1 of 1:\DiscovererDaemon\SpectrumFiles\histone 3_20140327\140321_S_ALEX_03_01_B1_2.RAW (2940 spectra total)
2014-03-27 16:35:00	(1):Event Detector:	All 1 files processed in 1 min 58 s
2014-03-27 16:35:00	(1):Event Detector:	Event proccessing finished after 1 min 56 s.
2014-03-27 16:33:00	(1):Event Detector:	Start Event Processing on: 140321_S_ALEX_03_01_B1_2.RAW with scan filter: FTMS + p NSI Full ms [200.00-2000.00]
================================================================================
Summary of file Y:\users\Alexandra_primeXS\Samples 2014\pd searches\140318_S_ALEX_04_01_B1_3_2h_1_10.msf
Workflow created with Discoverer version: 1.4.0.288 (DBVersion:79)
================================================================================
Search name: 140318_S_ALEX_04_01_B1_3
Search description: -
Search date: 03/19/2014 10:48:59
================================================================================
The pipeline tree:
------------------
|-(0) Spectrum Files
|-(1) Event Detector
|-(2) Precursor Ions Area Detector
|-(3) Spectrum Selector
|-(4) Mascot
|-(5) Target Decoy PSM Validator
------------------------------------------------------------------------------
Processing node 0: Spectrum Files
------------------------------------------------------------------------------
Input Data:
-----------------------------
File Name(s): C:\Analysis\ALEX\140318_S_ALEX_04_01_B1_3.RAW
------------------------------------------------------------------------------
Processing node 1: Event Detector
------------------------------------------------------------------------------
1. General Settings:
-----------------------------
Mass Precision: 2 ppm
S/N Threshold: 1
------------------------------------------------------------------------------
Processing node 2: Precursor Ions Area Detector
------------------------------------------------------------------------------
------------------------------------------------------------------------------
Processing node 3: Spectrum Selector
------------------------------------------------------------------------------
1. General Settings:
-----------------------------
Precursor Selection: Use MS1 Precursor
Use New Precursor Reevaluation: True
2. Spectrum Properties Filter:
-----------------------------
Lower RT Limit: 0
Upper RT Limit: 0
First Scan: 0
Last Scan: 0
Lowest Charge State: 0
Highest Charge State: 0
Min. Precursor Mass: 350 Da
Max. Precursor Mass: 5000 Da
Total Intensity Threshold: 0
Minimum Peak Count: 1
3. Scan Event Filters:
-----------------------------
Mass Analyzer: Is ITMS
MS Order: Is MS2
Activation Type: Is CID
Min. Collision Energy: 0
Max. Collision Energy: 1000
Scan Type: Is Full
Ionization Source: Is Nanospray
Polarity Mode: Is +
4. Peak Filters:
-----------------------------
S/N Threshold (FT-only): 3
5. Replacements for Unrecognized Properties:
-----------------------------
Unrecognized Charge Replacements: Automatic
Unrecognized Mass Analyzer Replacements: ITMS
Unrecognized MS Order Replacements: MS2
Unrecognized Activation Type Replacements: CID
Unrecognized Polarity Replacements: +
6. Just for Testing:
-----------------------------
Precursor Clipping Range Before: 2.5 Da
Precursor Clipping Range After: 5.5 Da
------------------------------------------------------------------------------
Processing node 4: Mascot
------------------------------------------------------------------------------
1. Input Data:
-----------------------------
Protein Database: SP_Human
Enzyme Name: Trypsin
Maximum Missed Cleavage Sites: 6
Instrument: Default
Taxonomy: All entries
1.1 Peptide Scoring Options:
-----------------------------
Peptide Cut Off Score: 10
Peptide Without Protein Cut Off Score: 5
1.2 Protein Scoring Options:
-----------------------------
Use MudPIT Scoring: Automatic
Protein Relevance Threshold: 20
Protein Relevance Factor: 1
2. Tolerances:
-----------------------------
Precursor Mass Tolerance: 7 ppm
Fragment Mass Tolerance: 0.5 Da
Use Average Precursor Mass: False
4. Dynamic Modifications:
-----------------------------
1. Dynamic Modification: Oxidation (M)
2. Dynamic Modification: Acetyl (Protein N-term)
6. Dynamic Modification: NVP (K)
------------------------------------------------------------------------------
Processing node 5: Target Decoy PSM Validator
------------------------------------------------------------------------------
1. Decoy Database Search:
-----------------------------
Target FDR (Strict): 0.01
Target FDR (Relaxed): 0.05
================================================================================
Further information:
Mascot (4):
- Fasta database information: FASTA db: sp_human_2014a.fasta
Version: 2.4
Number of sequences: 20872
Number of sequences after taxonomy: 20872
Taxonomy:
Enzyme:
Number of queries: 2075
- MudPitScoring: True
================================================================================
Processing details:
2014-03-19 11:18:00	(4):Mascot:	Total search time was 48.2 s.
2014-03-19 11:18:00	(2):Precursor Ions Area Detector:	Whole quantification took 5 s.
2014-03-19 11:18:00	(2):Precursor Ions Area Detector:	Storing 127 remaining single precursor patterns ...
2014-03-19 11:18:00	(2):Precursor Ions Area Detector:	Storing 0 precursor ion quantification results ...
2014-03-19 11:18:00	(2):Precursor Ions Area Detector:	Storing 0 peptide verification results ...
2014-03-19 11:18:00	(2):Precursor Ions Area Detector:	Start verification of peptides identified from Mascot
2014-03-19 11:18:00	(2):Precursor Ions Area Detector:	Start quantification for file: 140318_S_ALEX_04_01_B1_3.RAW ...
2014-03-19 11:18:00	(4):Mascot:	Search completed
2014-03-19 11:18:00	(4):Mascot:	43 protein(s) + 9 decoy proteins scored and inserted into result file in 0.5 s.
2014-03-19 11:18:00	(4):Mascot:	43 protein(s) scored
2014-03-19 11:18:00	(4):Mascot:	Search result finalization started.
2014-03-19 11:18:00	(5):Target Decoy PSM Validator:	Start calculating relaxed False Discovery Rate
2014-03-19 11:18:00	(5):Target Decoy PSM Validator:	Start calculating strict False Discovery Rate
2014-03-19 11:18:00	(5):Target Decoy PSM Validator:	Evaluating peptides of Mascot (4) started
2014-03-19 11:18:00	(4):Mascot:	Used mascot server http://mascot.linux.crg.es/mascot/ with Mascot version 2.4.1
2014-03-19 11:18:00	(4):Mascot:	Sending 1154 peptide hits (4918 peptides) to result file
2014-03-19 11:18:00	(4):Mascot:	Sending 1071 decoy peptide hits (4741 peptides) to result file
2014-03-19 11:18:00	(4):Mascot:	Reading decoy results
2014-03-19 11:18:00	(4):Mascot:	Start translating results
2014-03-19 11:18:00	(4):Mascot:	Start mapping modifications
2014-03-19 11:18:00	(4):Mascot:	Received 57 proteins from Mascot server
2014-03-19 11:18:00	(4):Mascot:	Start mapping 57 proteins
2014-03-19 11:18:00	(4):Mascot:	Start parsing results
2014-03-19 11:18:00	(4):Mascot:	Received Mascot result file (filename=../../../../../../mascot/data//20140319/F003931.dat)
2014-03-19 11:18:00	(4):Mascot:	Mascot Server completed
2014-03-19 11:18:00	(4):Mascot:	Mascot result on server (filename=../../../../../../mascot/data//20140319/F003931.dat)
2014-03-19 11:17:00	(4):Mascot:	Start searching 2075 spectra
2014-03-19 11:17:00	(4):Mascot:	Use mascot server http://mascot.linux.crg.es/mascot/ with Mascot version 2.4.1
2014-03-19 11:17:00	(3):Spectrum Selector:	Reading from File 1 of 1:C:\Analysis\ALEX\140318_S_ALEX_04_01_B1_3.RAW (4425 spectra total)
2014-03-19 11:17:00	(1):Event Detector:	All 1 files processed in 2 min 49 s
2014-03-19 11:17:00	(1):Event Detector:	Event proccessing finished after 2 min 39 s.
2014-03-19 11:14:00	(1):Event Detector:	Start Event Processing on: 140318_S_ALEX_04_01_B1_3.RAW with scan filter: FTMS + p NSI Full ms [200.00-2000.00]
================================================================================
Summary of file Y:\users\Alexandra_primeXS\Samples 2014\pd searches\15min_1_100\140321_S_ALEX_04_01_B1_3_15min_1_100.msf
Workflow created with Discoverer version: 1.4.1.14 (DBVersion:79)
================================================================================
Search name: 140321_S_ALEX_04_01_B1_3
Search description: -
Search date: 03/27/2014 16:29:35
================================================================================
The pipeline tree:
------------------
|-(0) Spectrum Files
|-(1) Event Detector
|-(2) Precursor Ions Area Detector
|-(3) Spectrum Selector
|-(4) Mascot
|-(5) Target Decoy PSM Validator
------------------------------------------------------------------------------
Processing node 0: Spectrum Files
------------------------------------------------------------------------------
Input Data:
-----------------------------
File Name(s): \DiscovererDaemon\SpectrumFiles\histone 3_20140327\140321_S_ALEX_04_01_B1_3.RAW
------------------------------------------------------------------------------
Processing node 1: Event Detector
------------------------------------------------------------------------------
1. General Settings:
-----------------------------
Mass Precision: 2 ppm
S/N Threshold: 1
------------------------------------------------------------------------------
Processing node 2: Precursor Ions Area Detector
------------------------------------------------------------------------------
------------------------------------------------------------------------------
Processing node 3: Spectrum Selector
------------------------------------------------------------------------------
1. General Settings:
-----------------------------
Precursor Selection: Use MS1 Precursor
Use New Precursor Reevaluation: True
2. Spectrum Properties Filter:
-----------------------------
Lower RT Limit: 0
Upper RT Limit: 0
First Scan: 0
Last Scan: 0
Lowest Charge State: 0
Highest Charge State: 0
Min. Precursor Mass: 350 Da
Max. Precursor Mass: 5000 Da
Total Intensity Threshold: 0
Minimum Peak Count: 1
3. Scan Event Filters:
-----------------------------
Mass Analyzer: Is ITMS
MS Order: Is MS2
Activation Type: Is CID
Min. Collision Energy: 0
Max. Collision Energy: 1000
Scan Type: Is Full
Ionization Source: Is Nanospray
Polarity Mode: Is +
4. Peak Filters:
-----------------------------
S/N Threshold (FT-only): 3
5. Replacements for Unrecognized Properties:
-----------------------------
Unrecognized Charge Replacements: Automatic
Unrecognized Mass Analyzer Replacements: ITMS
Unrecognized MS Order Replacements: MS2
Unrecognized Activation Type Replacements: CID
Unrecognized Polarity Replacements: +
6. Just for Testing:
-----------------------------
Precursor Clipping Range Before: 2.5 Da
Precursor Clipping Range After: 5.5 Da
------------------------------------------------------------------------------
Processing node 4: Mascot
------------------------------------------------------------------------------
1. Input Data:
-----------------------------
Protein Database: SP_Human
Enzyme Name: Trypsin
Maximum Missed Cleavage Sites: 6
Instrument: Default
Taxonomy: All entries
1.1 Peptide Scoring Options:
-----------------------------
Peptide Cut Off Score: 10
Peptide Without Protein Cut Off Score: 5
1.2 Protein Scoring Options:
-----------------------------
Use MudPIT Scoring: Automatic
Protein Relevance Threshold: 20
Protein Relevance Factor: 1
2. Tolerances:
-----------------------------
Precursor Mass Tolerance: 7 ppm
Fragment Mass Tolerance: 0.5 Da
Use Average Precursor Mass: False
4. Dynamic Modifications:
-----------------------------
1. Dynamic Modification: Oxidation (M)
2. Dynamic Modification: Acetyl (Protein N-term)
6. Dynamic Modification: NVP (K)
------------------------------------------------------------------------------
Processing node 5: Target Decoy PSM Validator
------------------------------------------------------------------------------
1. Decoy Database Search:
-----------------------------
Target FDR (Strict): 0.01
Target FDR (Relaxed): 0.05
================================================================================
Further information:
Mascot (4):
- Fasta database information: FASTA db: sp_human_2014a.fasta
Version: 2.4
Number of sequences: 20872
Number of sequences after taxonomy: 20872
Taxonomy:
Enzyme:
Number of queries: 360
- MudPitScoring: True
================================================================================
Processing details:
2014-03-27 16:38:00	(4):Mascot:	Total search time was 17.7 s.
2014-03-27 16:38:00	(2):Precursor Ions Area Detector:	Whole quantification took 2.3 s.
2014-03-27 16:38:00	(2):Precursor Ions Area Detector:	Storing 12 remaining single precursor patterns ...
2014-03-27 16:38:00	(2):Precursor Ions Area Detector:	Storing 0 precursor ion quantification results ...
2014-03-27 16:38:00	(2):Precursor Ions Area Detector:	Storing 0 peptide verification results ...
2014-03-27 16:38:00	(2):Precursor Ions Area Detector:	Start verification of peptides identified from Mascot
2014-03-27 16:38:00	(2):Precursor Ions Area Detector:	Start quantification for file: 140321_S_ALEX_04_01_B1_3.RAW ...
2014-03-27 16:38:00	(4):Mascot:	Search completed
2014-03-27 16:38:00	(4):Mascot:	3 protein(s) + 1 decoy proteins scored and inserted into result file in 0.5 s.
2014-03-27 16:38:00	(4):Mascot:	3 protein(s) scored
2014-03-27 16:38:00	(4):Mascot:	Search result finalization started.
2014-03-27 16:38:00	(5):Target Decoy PSM Validator:	Start calculating relaxed False Discovery Rate
2014-03-27 16:38:00	(5):Target Decoy PSM Validator:	Start calculating strict False Discovery Rate
2014-03-27 16:38:00	(5):Target Decoy PSM Validator:	Evaluating peptides of Mascot (4) started
2014-03-27 16:38:00	(4):Mascot:	Used mascot server http://mascot.linux.crg.es/mascot/ with Mascot version 2.4.1
2014-03-27 16:38:00	(4):Mascot:	Sending 80 peptide hits (328 peptides) to result file
2014-03-27 16:38:00	(4):Mascot:	Sending 73 decoy peptide hits (303 peptides) to result file
2014-03-27 16:38:00	(4):Mascot:	Reading decoy results
2014-03-27 16:38:00	(4):Mascot:	Start translating results
2014-03-27 16:38:00	(4):Mascot:	Start mapping modifications
2014-03-27 16:38:00	(4):Mascot:	Received 4 proteins from Mascot server
2014-03-27 16:38:00	(4):Mascot:	Start mapping 4 proteins
2014-03-27 16:38:00	(4):Mascot:	Start parsing results
2014-03-27 16:38:00	(4):Mascot:	Received Mascot result file (filename=../../../../../../mascot/data//20140327/F004134.dat)
2014-03-27 16:38:00	(4):Mascot:	Mascot Server completed
2014-03-27 16:38:00	(4):Mascot:	Start searching 360 spectra
2014-03-27 16:38:00	(4):Mascot:	Use mascot server http://mascot.linux.crg.es/mascot/ with Mascot version 2.4.1
2014-03-27 16:38:00	(3):Spectrum Selector:	Reading from File 1 of 1:\DiscovererDaemon\SpectrumFiles\histone 3_20140327\140321_S_ALEX_04_01_B1_3.RAW (2876 spectra total)
2014-03-27 16:38:00	(1):Event Detector:	All 1 files processed in 1 min 45 s
2014-03-27 16:38:00	(1):Event Detector:	Event proccessing finished after 1 min 43 s.
2014-03-27 16:36:00	(1):Event Detector:	Start Event Processing on: 140321_S_ALEX_04_01_B1_3.RAW with scan filter: FTMS + p NSI Full ms [200.00-2000.00]
================================================================================
Summary of file Y:\users\Alexandra_primeXS\Samples 2014\pd searches\140318_S_ALEX_05_01_B1_4_2h_1_10.msf
Workflow created with Discoverer version: 1.4.0.288 (DBVersion:79)
================================================================================
Search name: 140318_S_ALEX_05_01_B1_4
Search description: -
Search date: 03/19/2014 10:49:07
================================================================================
The pipeline tree:
------------------
|-(0) Spectrum Files
|-(1) Event Detector
|-(2) Precursor Ions Area Detector
|-(3) Spectrum Selector
|-(4) Mascot
|-(5) Target Decoy PSM Validator
------------------------------------------------------------------------------
Processing node 0: Spectrum Files
------------------------------------------------------------------------------
Input Data:
-----------------------------
File Name(s): C:\Analysis\ALEX\140318_S_ALEX_05_01_B1_4.RAW
------------------------------------------------------------------------------
Processing node 1: Event Detector
------------------------------------------------------------------------------
1. General Settings:
-----------------------------
Mass Precision: 2 ppm
S/N Threshold: 1
------------------------------------------------------------------------------
Processing node 2: Precursor Ions Area Detector
------------------------------------------------------------------------------
------------------------------------------------------------------------------
Processing node 3: Spectrum Selector
------------------------------------------------------------------------------
1. General Settings:
-----------------------------
Precursor Selection: Use MS1 Precursor
Use New Precursor Reevaluation: True
2. Spectrum Properties Filter:
-----------------------------
Lower RT Limit: 0
Upper RT Limit: 0
First Scan: 0
Last Scan: 0
Lowest Charge State: 0
Highest Charge State: 0
Min. Precursor Mass: 350 Da
Max. Precursor Mass: 5000 Da
Total Intensity Threshold: 0
Minimum Peak Count: 1
3. Scan Event Filters:
-----------------------------
Mass Analyzer: Is ITMS
MS Order: Is MS2
Activation Type: Is CID
Min. Collision Energy: 0
Max. Collision Energy: 1000
Scan Type: Is Full
Ionization Source: Is Nanospray
Polarity Mode: Is +
4. Peak Filters:
-----------------------------
S/N Threshold (FT-only): 3
5. Replacements for Unrecognized Properties:
-----------------------------
Unrecognized Charge Replacements: Automatic
Unrecognized Mass Analyzer Replacements: ITMS
Unrecognized MS Order Replacements: MS2
Unrecognized Activation Type Replacements: CID
Unrecognized Polarity Replacements: +
6. Just for Testing:
-----------------------------
Precursor Clipping Range Before: 2.5 Da
Precursor Clipping Range After: 5.5 Da
------------------------------------------------------------------------------
Processing node 4: Mascot
------------------------------------------------------------------------------
1. Input Data:
-----------------------------
Protein Database: SP_Human
Enzyme Name: Trypsin
Maximum Missed Cleavage Sites: 6
Instrument: Default
Taxonomy: All entries
1.1 Peptide Scoring Options:
-----------------------------
Peptide Cut Off Score: 10
Peptide Without Protein Cut Off Score: 5
1.2 Protein Scoring Options:
-----------------------------
Use MudPIT Scoring: Automatic
Protein Relevance Threshold: 20
Protein Relevance Factor: 1
2. Tolerances:
-----------------------------
Precursor Mass Tolerance: 7 ppm
Fragment Mass Tolerance: 0.5 Da
Use Average Precursor Mass: False
4. Dynamic Modifications:
-----------------------------
1. Dynamic Modification: Oxidation (M)
2. Dynamic Modification: Acetyl (Protein N-term)
6. Dynamic Modification: NVP (K)
------------------------------------------------------------------------------
Processing node 5: Target Decoy PSM Validator
------------------------------------------------------------------------------
1. Decoy Database Search:
-----------------------------
Target FDR (Strict): 0.01
Target FDR (Relaxed): 0.05
================================================================================
Further information:
Mascot (4):
- Fasta database information: FASTA db: sp_human_2014a.fasta
Version: 2.4
Number of sequences: 20872
Number of sequences after taxonomy: 20872
Taxonomy:
Enzyme:
Number of queries: 1961
- MudPitScoring: True
================================================================================
Processing details:
2014-03-19 11:22:00	(4):Mascot:	Total search time was 46.4 s.
2014-03-19 11:22:00	(2):Precursor Ions Area Detector:	Whole quantification took 5.5 s.
2014-03-19 11:22:00	(2):Precursor Ions Area Detector:	Storing 252 remaining single precursor patterns ...
2014-03-19 11:22:00	(2):Precursor Ions Area Detector:	Storing 0 precursor ion quantification results ...
2014-03-19 11:22:00	(2):Precursor Ions Area Detector:	Storing 0 peptide verification results ...
2014-03-19 11:22:00	(2):Precursor Ions Area Detector:	Start verification of peptides identified from Mascot
2014-03-19 11:22:00	(2):Precursor Ions Area Detector:	Start quantification for file: 140318_S_ALEX_05_01_B1_4.RAW ...
2014-03-19 11:22:00	(4):Mascot:	Search completed
2014-03-19 11:22:00	(4):Mascot:	137 protein(s) + 22 decoy proteins scored and inserted into result file in 0.6 s.
2014-03-19 11:22:00	(4):Mascot:	137 protein(s) scored
2014-03-19 11:22:00	(4):Mascot:	Search result finalization started.
2014-03-19 11:22:00	(5):Target Decoy PSM Validator:	Start calculating relaxed False Discovery Rate
2014-03-19 11:22:00	(5):Target Decoy PSM Validator:	Start calculating strict False Discovery Rate
2014-03-19 11:22:00	(5):Target Decoy PSM Validator:	Evaluating peptides of Mascot (4) started
2014-03-19 11:22:00	(4):Mascot:	Used mascot server http://mascot.linux.crg.es/mascot/ with Mascot version 2.4.1
2014-03-19 11:22:00	(4):Mascot:	Sending 1160 peptide hits (5317 peptides) to result file
2014-03-19 11:22:00	(4):Mascot:	Sending 1091 decoy peptide hits (5093 peptides) to result file
2014-03-19 11:22:00	(4):Mascot:	Reading decoy results
2014-03-19 11:22:00	(4):Mascot:	Start translating results
2014-03-19 11:22:00	(4):Mascot:	Start mapping modifications
2014-03-19 11:22:00	(4):Mascot:	Received 172 proteins from Mascot server
2014-03-19 11:22:00	(4):Mascot:	Start mapping 172 proteins
2014-03-19 11:22:00	(4):Mascot:	Start parsing results
2014-03-19 11:22:00	(4):Mascot:	Received Mascot result file (filename=../../../../../../mascot/data//20140319/F003932.dat)
2014-03-19 11:22:00	(4):Mascot:	Mascot Server completed
2014-03-19 11:21:00	(4):Mascot:	Mascot result on server (filename=../../../../../../mascot/data//20140319/F003932.dat)
2014-03-19 11:21:00	(4):Mascot:	Start searching 1961 spectra
2014-03-19 11:21:00	(4):Mascot:	Use mascot server http://mascot.linux.crg.es/mascot/ with Mascot version 2.4.1
2014-03-19 11:21:00	(3):Spectrum Selector:	Reading from File 1 of 1:C:\Analysis\ALEX\140318_S_ALEX_05_01_B1_4.RAW (4308 spectra total)
2014-03-19 11:21:00	(1):Event Detector:	All 1 files processed in 2 min 16 s
2014-03-19 11:21:00	(1):Event Detector:	Event proccessing finished after 2 min 13 s.
2014-03-19 11:18:00	(1):Event Detector:	Start Event Processing on: 140318_S_ALEX_05_01_B1_4.RAW with scan filter: FTMS + p NSI Full ms [200.00-2000.00]
================================================================================
Summary of file Y:\users\Alexandra_primeXS\Samples 2014\pd searches\15min_1_100\140321_S_ALEX_05_01_B1_4_15min_1_100.msf
Workflow created with Discoverer version: 1.4.1.14 (DBVersion:79)
================================================================================
Search name: 140321_S_ALEX_05_01_B1_4
Search description: -
Search date: 03/27/2014 16:29:54
================================================================================
The pipeline tree:
------------------
|-(0) Spectrum Files
|-(1) Event Detector
|-(2) Precursor Ions Area Detector
|-(3) Spectrum Selector
|-(4) Mascot
|-(5) Target Decoy PSM Validator
------------------------------------------------------------------------------
Processing node 0: Spectrum Files
------------------------------------------------------------------------------
Input Data:
-----------------------------
File Name(s): \DiscovererDaemon\SpectrumFiles\histone 3_20140327\140321_S_ALEX_05_01_B1_4.RAW
------------------------------------------------------------------------------
Processing node 1: Event Detector
------------------------------------------------------------------------------
1. General Settings:
-----------------------------
Mass Precision: 2 ppm
S/N Threshold: 1
------------------------------------------------------------------------------
Processing node 2: Precursor Ions Area Detector
------------------------------------------------------------------------------
------------------------------------------------------------------------------
Processing node 3: Spectrum Selector
------------------------------------------------------------------------------
1. General Settings:
-----------------------------
Precursor Selection: Use MS1 Precursor
Use New Precursor Reevaluation: True
2. Spectrum Properties Filter:
-----------------------------
Lower RT Limit: 0
Upper RT Limit: 0
First Scan: 0
Last Scan: 0
Lowest Charge State: 0
Highest Charge State: 0
Min. Precursor Mass: 350 Da
Max. Precursor Mass: 5000 Da
Total Intensity Threshold: 0
Minimum Peak Count: 1
3. Scan Event Filters:
-----------------------------
Mass Analyzer: Is ITMS
MS Order: Is MS2
Activation Type: Is CID
Min. Collision Energy: 0
Max. Collision Energy: 1000
Scan Type: Is Full
Ionization Source: Is Nanospray
Polarity Mode: Is +
4. Peak Filters:
-----------------------------
S/N Threshold (FT-only): 3
5. Replacements for Unrecognized Properties:
-----------------------------
Unrecognized Charge Replacements: Automatic
Unrecognized Mass Analyzer Replacements: ITMS
Unrecognized MS Order Replacements: MS2
Unrecognized Activation Type Replacements: CID
Unrecognized Polarity Replacements: +
6. Just for Testing:
-----------------------------
Precursor Clipping Range Before: 2.5 Da
Precursor Clipping Range After: 5.5 Da
------------------------------------------------------------------------------
Processing node 4: Mascot
------------------------------------------------------------------------------
1. Input Data:
-----------------------------
Protein Database: SP_Human
Enzyme Name: Trypsin
Maximum Missed Cleavage Sites: 6
Instrument: Default
Taxonomy: All entries
1.1 Peptide Scoring Options:
-----------------------------
Peptide Cut Off Score: 10
Peptide Without Protein Cut Off Score: 5
1.2 Protein Scoring Options:
-----------------------------
Use MudPIT Scoring: Automatic
Protein Relevance Threshold: 20
Protein Relevance Factor: 1
2. Tolerances:
-----------------------------
Precursor Mass Tolerance: 7 ppm
Fragment Mass Tolerance: 0.5 Da
Use Average Precursor Mass: False
4. Dynamic Modifications:
-----------------------------
1. Dynamic Modification: Oxidation (M)
2. Dynamic Modification: Acetyl (Protein N-term)
6. Dynamic Modification: NVP (K)
------------------------------------------------------------------------------
Processing node 5: Target Decoy PSM Validator
------------------------------------------------------------------------------
1. Decoy Database Search:
-----------------------------
Target FDR (Strict): 0.01
Target FDR (Relaxed): 0.05
================================================================================
Further information:
Mascot (4):
- Fasta database information: FASTA db: sp_human_2014a.fasta
Version: 2.4
Number of sequences: 20872
Number of sequences after taxonomy: 20872
Taxonomy:
Enzyme:
Number of queries: 484
- MudPitScoring: True
================================================================================
Processing details:
2014-03-27 16:41:00	(4):Mascot:	Total search time was 17.8 s.
2014-03-27 16:41:00	(2):Precursor Ions Area Detector:	Whole quantification took 2.2 s.
2014-03-27 16:41:00	(2):Precursor Ions Area Detector:	Storing 30 remaining single precursor patterns ...
2014-03-27 16:41:00	(2):Precursor Ions Area Detector:	Storing 0 precursor ion quantification results ...
2014-03-27 16:41:00	(2):Precursor Ions Area Detector:	Storing 0 peptide verification results ...
2014-03-27 16:41:00	(2):Precursor Ions Area Detector:	Start verification of peptides identified from Mascot
2014-03-27 16:41:00	(2):Precursor Ions Area Detector:	Start quantification for file: 140321_S_ALEX_05_01_B1_4.RAW ...
2014-03-27 16:41:00	(4):Mascot:	Search completed
2014-03-27 16:41:00	(4):Mascot:	8 protein(s) + 3 decoy proteins scored and inserted into result file in 0.4 s.
2014-03-27 16:41:00	(4):Mascot:	8 protein(s) scored
2014-03-27 16:41:00	(4):Mascot:	Search result finalization started.
2014-03-27 16:41:00	(5):Target Decoy PSM Validator:	Start calculating relaxed False Discovery Rate
2014-03-27 16:41:00	(5):Target Decoy PSM Validator:	Start calculating strict False Discovery Rate
2014-03-27 16:41:00	(5):Target Decoy PSM Validator:	Evaluating peptides of Mascot (4) started
2014-03-27 16:41:00	(4):Mascot:	Used mascot server http://mascot.linux.crg.es/mascot/ with Mascot version 2.4.1
2014-03-27 16:41:00	(4):Mascot:	Sending 126 peptide hits (544 peptides) to result file
2014-03-27 16:41:00	(4):Mascot:	Sending 128 decoy peptide hits (572 peptides) to result file
2014-03-27 16:41:00	(4):Mascot:	Reading decoy results
2014-03-27 16:41:00	(4):Mascot:	Start translating results
2014-03-27 16:41:00	(4):Mascot:	Start mapping modifications
2014-03-27 16:41:00	(4):Mascot:	Received 11 proteins from Mascot server
2014-03-27 16:41:00	(4):Mascot:	Start mapping 11 proteins
2014-03-27 16:41:00	(4):Mascot:	Start parsing results
2014-03-27 16:41:00	(4):Mascot:	Received Mascot result file (filename=../../../../../../mascot/data//20140327/F004135.dat)
2014-03-27 16:41:00	(4):Mascot:	Mascot Server completed
2014-03-27 16:40:00	(4):Mascot:	Start searching 484 spectra
2014-03-27 16:40:00	(4):Mascot:	Use mascot server http://mascot.linux.crg.es/mascot/ with Mascot version 2.4.1
2014-03-27 16:40:00	(3):Spectrum Selector:	Reading from File 1 of 1:\DiscovererDaemon\SpectrumFiles\histone 3_20140327\140321_S_ALEX_05_01_B1_4.RAW (3056 spectra total)
2014-03-27 16:40:00	(1):Event Detector:	All 1 files processed in 1 min 58 s
2014-03-27 16:40:00	(1):Event Detector:	Event proccessing finished after 1 min 56 s.
2014-03-27 16:38:00	(1):Event Detector:	Start Event Processing on: 140321_S_ALEX_05_01_B1_4.RAW with scan filter: FTMS + p NSI Full ms [200.00-2000.00]
